# Supplementary material for: Dysprosium magnesium silicate apatite featuring field and temperature stable slow magnetization relaxation
Source: RSC Adv. 2020 Oct 14;10(62):37588–95. doi: 10.1039/d0ra07069f (PMC9057236; doi:10.1039/d0ra07069f)
Supplement: RA-010-D0RA07069F-s002 [file RA-010-D0RA07069F-s002.cif]

# Electronic Supplementary Material (ESI) for RSC Advances.
# This journal is © The Royal Society of Chemistry 2020

####################################################################### 
# 
# This file contains crystal structure data downloaded from the 
# Cambridge Structural Database (CSD) hosted by the Cambridge 
# Crystallographic Data Centre (CCDC).
# 
# Full information about CCDC data access policies and citation 
# guidelines are available at http://www.ccdc.cam.ac.uk/access/V1 
# 
# Audit and citation data items may have been added by the CCDC. 
# Please retain this information to preserve the provenance of 
# this file and to allow appropriate attribution of the data. 
# 
#######################################################################

data_I
_database_code_depnum_ccdc_archive 'CCDC 2014565'
loop_
_audit_author_name
_audit_author_address
'Pavel Kazin'
;Moscow State University
Russia
;
_audit_update_record             
;
2020-07-07 deposited with the CCDC.	2020-10-07 downloaded from the CCDC.
;
#=======================================================================

# 5. CHEMICAL DATA

_chemical_name_systematic        
; ?
;
_chemical_name_common            ?
_chemical_formula_moiety         ?
_chemical_formula_structural     ?
_chemical_formula_analytical     ?
_chemical_formula_iupac          ?
_chemical_formula_sum            'Dy4 Mg O13 Si3'
_chemical_formula_weight         966.58
_chemical_melting_point          ?
_chemical_compound_source        ?
_chemical_absolute_configuration .

#=======================================================================

# 6. POWDER SPECIMEN AND CRYSTAL DATA

_symmetry_cell_setting           hexagonal
_symmetry_space_group_name_H-M   'P 63/m'
_symmetry_space_group_name_Hall  '-P 6c'
_symmetry_Int_Tables_number      176

loop_
_space_group_symop_id
_space_group_symop_operation_xyz
1 x,y,z
2 -y,x-y,z
3 -x+y,-x,z
4 -x,-y,z+1/2
5 y,-x+y,z+1/2
6 x-y,x,z+1/2
7 -x,-y,-z
8 y,-x+y,-z
9 x-y,x,-z
10 x,y,-z+1/2
11 -y,x-y,-z+1/2
12 -x+y,-x,-z+1/2

_cell_length_a                   9.3081(2)
_cell_length_b                   9.3081(2)
_cell_length_c                   6.67419(18)
_cell_angle_alpha                90
_cell_angle_beta                 90
_cell_angle_gamma                120
_cell_volume                     500.79(2)


_cell_formula_units_Z            2
_cell_measurement_temperature    293
_cell_special_details            
; ?
;

_exptl_crystal_density_diffrn    6.4099
_exptl_crystal_density_meas      ?
_exptl_crystal_density_method    ?
_exptl_crystal_F_000             844
_exptl_crystal_description       powder

_pd_spec_size_axial              ?
_pd_spec_size_equat              ?
_pd_spec_size_thick              ?
_pd_spec_mounting                ?
_pd_spec_mount_mode              ?
_pd_spec_shape                   ?
_pd_char_particle_morphology     ?
_pd_char_colour                  white
_pd_prep_cool_rate               ?
_pd_prep_pressure                ?
_pd_prep_temperature             ?

_exptl_absorpt_coefficient_mu    154.199
_exptl_absorpt_correction_type   ?
_exptl_absorpt_process_details   ?
_exptl_absorpt_correction_T_min  ?
_exptl_absorpt_correction_T_max  ?
loop_
_exptl_crystal_face_index_h
_exptl_crystal_face_index_k
_exptl_crystal_face_index_l
_exptl_crystal_face_perp_dist
? ? ? ?

#=======================================================================

# 7. EXPERIMENTAL DATA

_exptl_special_details           ?
_pd_instr_location               
; ?
;
_pd_calibration_special_details  
; ?
;

_diffrn_ambient_temperature      293
_diffrn_source                   ?
_diffrn_source_target            ?
_diffrn_source_type              ?
_diffrn_radiation_type           'Cu Kalpha1'
_diffrn_radiation_wavelength     1.5406
_diffrn_radiation_monochromator  ?
_diffrn_measurement_device       ?
_diffrn_measurement_device_type  'D8 Bruker-Advance powder diffractometer'
_diffrn_detector                 Lynx-Eye
_diffrn_detector_type            'position-sensitive detector'

_pd_meas_scan_method             ?
_pd_meas_special_details         
; ?
;
_pd_meas_number_of_points        16749
_pd_meas_2theta_range_min        10.000
_pd_meas_2theta_range_max        119.998
_pd_meas_2theta_range_inc        0.007

_diffrn_radiation_probe          X-ray

#=======================================================================

# 8. REFINEMENT DATA

_pd_proc_ls_special_details      
; ?
;
_pd_proc_ls_profile_function     Pseudo-Voigt
_pd_proc_ls_background_function  '35 Legendre polynoms'
_pd_proc_ls_pref_orient_corr     none
_pd_proc_ls_prof_R_factor        0.0074
_pd_proc_ls_prof_wR_factor       0.0100
_pd_proc_ls_prof_wR_expected     0.0070

_refine_special_details          
; ?
;

_refine_ls_R_factor_gt           0.0282
_refine_ls_wR_factor_gt          0.0317
_refine_ls_R_factor_all          0.0294
_refine_ls_wR_factor_all         0.0318
_refine_ls_goodness_of_fit_all   1.43
_refine_ls_restrained_S_gt       ?
_refine_ls_restrained_S_all      ?
_refine_ls_number_parameters     64
_refine_ls_number_restraints     0
_refine_ls_number_constraints    2
_refine_ls_weighting_scheme      sigma
_refine_ls_weighting_details     ?
_refine_ls_hydrogen_treatment    ?
_refine_ls_shift/su_max          0.0073
_refine_ls_shift/su_mean         0.0010
_refine_diff_density_max         0.84
_refine_diff_density_min         -1.28
_refine_ls_extinction_method     ?
_refine_ls_extinction_coef       ?

_pd_proc_2theta_range_min        10
_pd_proc_2theta_range_max        119.998
_pd_proc_2theta_range_inc        0.007
_pd_proc_wavelength              ?

_pd_block_diffractogram_id       ?

_pd_proc_info_excluded_regions   ?
_pd_proc_info_data_reduction     ?

loop_
_atom_type_symbol
_atom_type_scat_dispersion_real
_atom_type_scat_dispersion_imag
_atom_type_scat_source
Dy -9.6710 9.8128 'International Tables Vol C tables 4.2.6.8 and 6.1.1.1'
Mg 0.1756 0.1813 'International Tables Vol C tables 4.2.6.8 and 6.1.1.1'
O 0.0516 0.0335 'International Tables Vol C tables 4.2.6.8 and 6.1.1.1'
Si 0.2588 0.3360 'International Tables Vol C tables 4.2.6.8 and 6.1.1.1'

_computing_data_collection       ?
_computing_cell_refinement       ?
_computing_data_reduction        ?
_computing_structure_solution    ?
_computing_structure_refinement  ?
_computing_molecular_graphics    ?
_computing_publication_material  ?

loop_
_restr_distance_atom_site_label_1
_restr_distance_site_symmetry_1
_restr_distance_atom_site_label_2
_restr_distance_site_symmetry_2
_restr_distance_target
_restr_distance_target_weight_param
? ? ? ? ? ?

loop_
_restr_angle_atom_site_label_1
_restr_angle_site_symmetry_1
_restr_angle_atom_site_label_2
_restr_angle_site_symmetry_2
_restr_angle_atom_site_label_3
_restr_angle_site_symmetry_3
_restr_angle_target
_restr_angle_target_weight_param
? ? ? ? ? ? ? ?

loop_
_restr_torsion_atom_site_label_1
_restr_torsion_site_symmetry_1
_restr_torsion_atom_site_label_2
_restr_torsion_site_symmetry_2
_restr_torsion_atom_site_label_3
_restr_torsion_site_symmetry_3
_restr_torsion_atom_site_label_4
_restr_torsion_site_symmetry_4
_restr_torsion_angle_target
_restr_torsion_weight_param
? ? ? ? ? ? ? ? ? ?

loop_
_restr_equal_distance_atom_site_label_1
_restr_equal_distance_site_symmetry_1
_restr_equal_distance_atom_site_label_2
_restr_equal_distance_site_symmetry_2
_restr_equal_distance_class_class_id
_restr_equal_distance_class_target_weight_param
? ? ? ? ? ?

loop_
_restr_equal_angle_atom_site_label_1
_restr_equal_angle_site_symmetry_1
_restr_equal_angle_atom_site_label_2
_restr_equal_angle_site_symmetry_2
_restr_equal_angle_atom_site_label_3
_restr_equal_angle_site_symmetry_3
_restr_equal_angle_class_class_id
_restr_equal_angle_class_target_weight_param
? ? ? ? ? ? ? ?

loop_
_restr_equal_torsion_atom_site_label_1
_restr_equal_torsion_site_symmetry_1
_restr_equal_torsion_atom_site_label_2
_restr_equal_torsion_site_symmetry_2
_restr_equal_torsion_atom_site_label_3
_restr_equal_torsion_site_symmetry_3
_restr_equal_torsion_atom_site_label_4
_restr_equal_torsion_site_symmetry_4
_restr_equal_torsion_class_class_id
_restr_equal_torsion_class_target_weight_param
? ? ? ? ? ? ? ? ? ?


#=======================================================================

# 9. ATOMIC COORDINATES AND DISPLACEMENT PARAMETERS

loop_
_atom_site_label
_atom_site_type_symbol
_atom_site_fract_x
_atom_site_fract_y
_atom_site_fract_z
_atom_site_adp_type
_atom_site_U_iso_or_equiv
_atom_site_site_symmetry_multiplicity
_atom_site_occupancy
_atom_site_calc_flag
_atom_site_refinement_flags
_atom_site_disorder_assembly
_atom_site_disorder_group
Dy1 Dy 0.333333 0.666667 -0.0058(8) Uiso 0.0088(6) 4 0.542(3) d . . .
Mg1 Mg 0.333333 0.666667 -0.0058(8) Uiso 0.0088(6) 4 0.458(3) d . . .
Dy2 Dy 0.0070(3) 0.23807(17) 0.25 Uiso 0.0088(6) 6 0.972 d . . .
Mg2 Mg 0.0070(3) 0.23807(17) 0.25 Uiso 0.0088(6) 6 0.028 d . . .
Si1 Si 0.4044(7) 0.3774(8) 0.25 Uiso 0.0141(18) 6 1 d . . .
O1 O 0.3268(13) 0.4988(14) 0.25 Uiso 0.023(2) 6 1 d . . .
O2 O 0.6053(14) 0.4744(11) 0.25 Uiso 0.023(2) 6 1 d . . .
O3 O 0.3356(7) 0.2499(7) 0.0665(8) Uiso 0.023(2) 12 1 d . . .
O4 O 0 0 0.25 Uiso 0.023(2) 2 1 d . . .

loop_
_atom_site_aniso_label
_atom_site_aniso_type_symbol
_atom_site_aniso_U_11
_atom_site_aniso_U_22
_atom_site_aniso_U_33
_atom_site_aniso_U_12
_atom_site_aniso_U_13
_atom_site_aniso_U_23
? ? ? ? ? ? ? ?

loop_
_jana_atom_site_ADP_C_label
_jana_atom_site_ADP_C_type_symbol
_jana_atom_site_ADP_C_111
_jana_atom_site_ADP_C_112
_jana_atom_site_ADP_C_113
_jana_atom_site_ADP_C_122
_jana_atom_site_ADP_C_123
_jana_atom_site_ADP_C_133
_jana_atom_site_ADP_C_222
_jana_atom_site_ADP_C_223
_jana_atom_site_ADP_C_233
_jana_atom_site_ADP_C_333
? ? ? ? ? ? ? ? ? ? ? ?

loop_
_jana_atom_site_ADP_D_label
_jana_atom_site_ADP_D_type_symbol
_jana_atom_site_ADP_D_1111
_jana_atom_site_ADP_D_1112
_jana_atom_site_ADP_D_1113
_jana_atom_site_ADP_D_1122
_jana_atom_site_ADP_D_1123
_jana_atom_site_ADP_D_1133
_jana_atom_site_ADP_D_1222
_jana_atom_site_ADP_D_1223
_jana_atom_site_ADP_D_1233
_jana_atom_site_ADP_D_1333
_jana_atom_site_ADP_D_2222
_jana_atom_site_ADP_D_2223
_jana_atom_site_ADP_D_2233
_jana_atom_site_ADP_D_2333
_jana_atom_site_ADP_D_3333
? ? ? ? ? ? ? ? ? ? ? ? ? ? ? ? ?

loop_
_jana_atom_site_ADP_E_label
_jana_atom_site_ADP_E_type_symbol
_jana_atom_site_ADP_E_11111
_jana_atom_site_ADP_E_11112
_jana_atom_site_ADP_E_11113
_jana_atom_site_ADP_E_11122
_jana_atom_site_ADP_E_11123
_jana_atom_site_ADP_E_11133
_jana_atom_site_ADP_E_11222
_jana_atom_site_ADP_E_11223
_jana_atom_site_ADP_E_11233
_jana_atom_site_ADP_E_11333
_jana_atom_site_ADP_E_12222
_jana_atom_site_ADP_E_12223
_jana_atom_site_ADP_E_12233
_jana_atom_site_ADP_E_12333
_jana_atom_site_ADP_E_13333
_jana_atom_site_ADP_E_22222
_jana_atom_site_ADP_E_22223
_jana_atom_site_ADP_E_22233
_jana_atom_site_ADP_E_22333
_jana_atom_site_ADP_E_23333
_jana_atom_site_ADP_E_33333
? ? ? ? ? ? ? ? ? ? ? ? ? ? ? ? ? ? ? ? ? ? ?

loop_
_jana_atom_site_ADP_F_label
_jana_atom_site_ADP_F_type_symbol
_jana_atom_site_ADP_F_111111
_jana_atom_site_ADP_F_111112
_jana_atom_site_ADP_F_111113
_jana_atom_site_ADP_F_111122
_jana_atom_site_ADP_F_111123
_jana_atom_site_ADP_F_111133
_jana_atom_site_ADP_F_111222
_jana_atom_site_ADP_F_111223
_jana_atom_site_ADP_F_111233
_jana_atom_site_ADP_F_111333
_jana_atom_site_ADP_F_112222
_jana_atom_site_ADP_F_112223
_jana_atom_site_ADP_F_112233
_jana_atom_site_ADP_F_112333
_jana_atom_site_ADP_F_113333
_jana_atom_site_ADP_F_122222
_jana_atom_site_ADP_F_122223
_jana_atom_site_ADP_F_122233
_jana_atom_site_ADP_F_122333
_jana_atom_site_ADP_F_123333
_jana_atom_site_ADP_F_133333
_jana_atom_site_ADP_F_222222
_jana_atom_site_ADP_F_222223
_jana_atom_site_ADP_F_222233
_jana_atom_site_ADP_F_222333
_jana_atom_site_ADP_F_223333
_jana_atom_site_ADP_F_233333
_jana_atom_site_ADP_F_333333
? ? ? ? ? ? ? ? ? ? ? ? ? ? ? ? ? ? ? ? ? ? ? ? ? ? ? ? ? ?


#=======================================================================

# 10. MOLECULAR GEOMETRY


loop_
_geom_bond_atom_site_label_1
_geom_bond_atom_site_label_2
_geom_bond_site_symmetry_1
_geom_bond_site_symmetry_2
_geom_bond_distance
_geom_bond_publ_flag
Dy1 O1 . . 2.294(10) ?
Dy1 O1 . 2_665 2.294(8) ?
Dy1 O1 . 3_565 2.294(13) ?
Dy1 O2 . 4_664 2.336(11) ?
Dy1 O2 . 5_564 2.336(10) ?
Dy1 O2 . 6_554 2.336(12) ?
Dy1 O3 . 7_665 2.806(7) ?
Dy1 O3 . 8_565 2.806(11) ?
Dy1 O3 . 9_555 2.806(6) ?
Mg1 O1 . . 2.294(10) ?
Mg1 O1 . 2_665 2.294(8) ?
Mg1 O1 . 3_565 2.294(13) ?
Mg1 O2 . 4_664 2.336(11) ?
Mg1 O2 . 5_564 2.336(10) ?
Mg1 O2 . 6_554 2.336(12) ?
Mg1 O3 . 7_665 2.806(7) ?
Mg1 O3 . 8_565 2.806(11) ?
Mg1 O3 . 9_555 2.806(6) ?
Dy2 O1 . . 2.743(9) ?
Dy2 O2 . 3_565 2.376(19) ?
Dy2 O3 . 2_555 2.416(6) ?
Dy2 O3 . 6_555 2.271(5) ?
Dy2 O3 . 9_555 2.271(5) ?
Dy2 O3 . 11_555 2.416(6) ?
Dy2 O4 . . 2.184(2) ?
Mg2 O1 . . 2.743(9) ?
Mg2 O2 . 3_565 2.376(19) ?
Mg2 O3 . 2_555 2.416(6) ?
Mg2 O3 . 6_555 2.271(5) ?
Mg2 O3 . 9_555 2.271(5) ?
Mg2 O3 . 11_555 2.416(6) ?
Mg2 O4 . . 2.184(2) ?
Si1 O1 . . 1.617(17) ?
Si1 O2 . . 1.620(13) ?
Si1 O3 . . 1.600(7) ?
Si1 O3 . 10_555 1.600(7) ?

loop_
_geom_angle_atom_site_label_1
_geom_angle_atom_site_label_2
_geom_angle_atom_site_label_3
_geom_angle_site_symmetry_1
_geom_angle_site_symmetry_2
_geom_angle_site_symmetry_3
_geom_angle
_geom_angle_publ_flag
O1 Dy1 O1 . . 2_665 70.7(4) ?
O1 Dy1 O1 . . 3_565 70.7(5) ?
O1 Dy1 O2 . . 4_664 93.8(4) ?
O1 Dy1 O2 . . 5_564 151.8(4) ?
O1 Dy1 O2 . . 6_554 127.5(3) ?
O1 Dy1 O3 . . 7_665 87.0(3) ?
O1 Dy1 O3 . . 8_565 138.0(4) ?
O1 Dy1 O3 . . 9_555 68.4(2) ?
O1 Dy1 O1 2_665 . 3_565 70.7(4) ?
O1 Dy1 O2 2_665 . 4_664 127.5(5) ?
O1 Dy1 O2 2_665 . 5_564 93.8(3) ?
O1 Dy1 O2 2_665 . 6_554 151.8(6) ?
O1 Dy1 O3 2_665 . 7_665 68.4(4) ?
O1 Dy1 O3 2_665 . 8_565 87.0(5) ?
O1 Dy1 O3 2_665 . 9_555 138.0(4) ?
O1 Dy1 O2 3_565 . 4_664 151.8(3) ?
O1 Dy1 O2 3_565 . 5_564 127.5(5) ?
O1 Dy1 O2 3_565 . 6_554 93.8(5) ?
O1 Dy1 O3 3_565 . 7_665 138.0(4) ?
O1 Dy1 O3 3_565 . 8_565 68.4(4) ?
O1 Dy1 O3 3_565 . 9_555 87.0(3) ?
O2 Dy1 O2 4_664 . 5_564 76.7(4) ?
O2 Dy1 O2 4_664 . 6_554 76.7(5) ?
O2 Dy1 O3 4_664 . 7_665 60.8(3) ?
O2 Dy1 O3 4_664 . 8_565 127.4(3) ?
O2 Dy1 O3 4_664 . 9_555 65.1(3) ?
O2 Dy1 O2 5_564 . 6_554 76.7(3) ?
O2 Dy1 O3 5_564 . 7_665 65.1(4) ?
O2 Dy1 O3 5_564 . 8_565 60.8(4) ?
O2 Dy1 O3 5_564 . 9_555 127.4(3) ?
O2 Dy1 O3 6_554 . 7_665 127.4(4) ?
O2 Dy1 O3 6_554 . 8_565 65.1(4) ?
O2 Dy1 O3 6_554 . 9_555 60.8(3) ?
O3 Dy1 O3 7_665 . 8_565 117.95(19) ?
O3 Dy1 O3 7_665 . 9_555 118.0(3) ?
O3 Dy1 O3 8_565 . 9_555 118.0(2) ?
O1 Mg1 O1 . . 2_665 70.7(4) ?
O1 Mg1 O1 . . 3_565 70.7(5) ?
O1 Mg1 O2 . . 4_664 93.8(4) ?
O1 Mg1 O2 . . 5_564 151.8(4) ?
O1 Mg1 O2 . . 6_554 127.5(3) ?
O1 Mg1 O3 . . 7_665 87.0(3) ?
O1 Mg1 O3 . . 8_565 138.0(4) ?
O1 Mg1 O3 . . 9_555 68.4(2) ?
O1 Mg1 O1 2_665 . 3_565 70.7(4) ?
O1 Mg1 O2 2_665 . 4_664 127.5(5) ?
O1 Mg1 O2 2_665 . 5_564 93.8(3) ?
O1 Mg1 O2 2_665 . 6_554 151.8(6) ?
O1 Mg1 O3 2_665 . 7_665 68.4(4) ?
O1 Mg1 O3 2_665 . 8_565 87.0(5) ?
O1 Mg1 O3 2_665 . 9_555 138.0(4) ?
O1 Mg1 O2 3_565 . 4_664 151.8(3) ?
O1 Mg1 O2 3_565 . 5_564 127.5(5) ?
O1 Mg1 O2 3_565 . 6_554 93.8(5) ?
O1 Mg1 O3 3_565 . 7_665 138.0(4) ?
O1 Mg1 O3 3_565 . 8_565 68.4(4) ?
O1 Mg1 O3 3_565 . 9_555 87.0(3) ?
O2 Mg1 O2 4_664 . 5_564 76.7(4) ?
O2 Mg1 O2 4_664 . 6_554 76.7(5) ?
O2 Mg1 O3 4_664 . 7_665 60.8(3) ?
O2 Mg1 O3 4_664 . 8_565 127.4(3) ?
O2 Mg1 O3 4_664 . 9_555 65.1(3) ?
O2 Mg1 O2 5_564 . 6_554 76.7(3) ?
O2 Mg1 O3 5_564 . 7_665 65.1(4) ?
O2 Mg1 O3 5_564 . 8_565 60.8(4) ?
O2 Mg1 O3 5_564 . 9_555 127.4(3) ?
O2 Mg1 O3 6_554 . 7_665 127.4(4) ?
O2 Mg1 O3 6_554 . 8_565 65.1(4) ?
O2 Mg1 O3 6_554 . 9_555 60.8(3) ?
O3 Mg1 O3 7_665 . 8_565 117.95(19) ?
O3 Mg1 O3 7_665 . 9_555 118.0(3) ?
O3 Mg1 O3 8_565 . 9_555 118.0(2) ?
O1 Dy2 O2 . . 3_565 97.9(4) ?
O1 Dy2 O3 . . 2_555 146.81(19) ?
O1 Dy2 O3 . . 6_555 69.88(18) ?
O1 Dy2 O3 . . 9_555 69.88(18) ?
O1 Dy2 O3 . . 11_555 146.81(19) ?
O1 Dy2 O4 . . . 111.5(3) ?
O2 Dy2 O3 3_565 . 2_555 71.4(3) ?
O2 Dy2 O3 3_565 . 6_555 85.4(3) ?
O2 Dy2 O3 3_565 . 9_555 85.4(3) ?
O2 Dy2 O3 3_565 . 11_555 71.4(3) ?
O2 Dy2 O4 3_565 . . 150.6(3) ?
O3 Dy2 O3 2_555 . 6_555 137.1(3) ?
O3 Dy2 O3 2_555 . 9_555 77.9(2) ?
O3 Dy2 O3 2_555 . 11_555 60.92(19) ?
O3 Dy2 O4 2_555 . . 83.4(3) ?
O3 Dy2 O3 6_555 . 9_555 136.9(2) ?
O3 Dy2 O3 6_555 . 11_555 77.9(2) ?
O3 Dy2 O4 6_555 . . 104.2(2) ?
O3 Dy2 O3 9_555 . 11_555 137.1(3) ?
O3 Dy2 O4 9_555 . . 104.2(2) ?
O3 Dy2 O4 11_555 . . 83.4(3) ?
O1 Mg2 O2 . . 3_565 97.9(4) ?
O1 Mg2 O3 . . 2_555 146.81(19) ?
O1 Mg2 O3 . . 6_555 69.88(18) ?
O1 Mg2 O3 . . 9_555 69.88(18) ?
O1 Mg2 O3 . . 11_555 146.81(19) ?
O1 Mg2 O4 . . . 111.5(3) ?
O2 Mg2 O3 3_565 . 2_555 71.4(3) ?
O2 Mg2 O3 3_565 . 6_555 85.4(3) ?
O2 Mg2 O3 3_565 . 9_555 85.4(3) ?
O2 Mg2 O3 3_565 . 11_555 71.4(3) ?
O2 Mg2 O4 3_565 . . 150.6(3) ?
O3 Mg2 O3 2_555 . 6_555 137.1(3) ?
O3 Mg2 O3 2_555 . 9_555 77.9(2) ?
O3 Mg2 O3 2_555 . 11_555 60.92(19) ?
O3 Mg2 O4 2_555 . . 83.4(3) ?
O3 Mg2 O3 6_555 . 9_555 136.9(2) ?
O3 Mg2 O3 6_555 . 11_555 77.9(2) ?
O3 Mg2 O4 6_555 . . 104.2(2) ?
O3 Mg2 O3 9_555 . 11_555 137.1(3) ?
O3 Mg2 O4 9_555 . . 104.2(2) ?
O3 Mg2 O4 11_555 . . 83.4(3) ?
O1 Si1 O2 . . . 113.9(6) ?
O1 Si1 O3 . . . 111.4(5) ?
O1 Si1 O3 . . 10_555 111.4(5) ?
O2 Si1 O3 . . . 109.6(5) ?
O2 Si1 O3 . . 10_555 109.6(5) ?
O3 Si1 O3 . . 10_555 99.9(4) ?

loop_
_geom_torsion_atom_site_label_1
_geom_torsion_atom_site_label_2
_geom_torsion_atom_site_label_3
_geom_torsion_atom_site_label_4
_geom_torsion_site_symmetry_1
_geom_torsion_site_symmetry_2
_geom_torsion_site_symmetry_3
_geom_torsion_site_symmetry_4
_geom_torsion
_geom_torsion_publ_flag
? ? ? ? ? ? ? ? ? ?

loop_
_geom_hbond_atom_site_label_D
_geom_hbond_atom_site_label_H
_geom_hbond_atom_site_label_A
_geom_hbond_site_symmetry_D
_geom_hbond_site_symmetry_H
_geom_hbond_site_symmetry_A
_geom_hbond_distance_DH
_geom_hbond_distance_HA
_geom_hbond_distance_DA
_geom_hbond_angle_DHA
_geom_hbond_publ_flag
? ? ? ? ? ? ? ? ? ? ?


#=======================================================================

# 11. POWDER PROFILE

loop_
_pd_proc_point_id
_pd_proc_2theta_corrected
_pd_proc_intensity_net
_pd_calc_intensity_net
_pd_proc_ls_weight
1 10.0157 36396.00 36226.50 190.78
2 10.0223 36155.00 36259.50 190.15
3 10.0289 36362.00 36291.80 190.69
4 10.0354 36760.00 36323.10 191.73
5 10.0420 36734.00 36353.80 191.66
6 10.0486 36559.00 36383.80 191.20
7 10.0552 36540.00 36413.00 191.15
8 10.0617 37048.00 36441.50 192.48
9 10.0683 36596.00 36469.30 191.30
10 10.0749 36572.00 36496.50 191.24
11 10.0814 36749.00 36523.10 191.70
12 10.0880 36697.00 36549.00 191.57
13 10.0946 36457.00 36574.30 190.94
14 10.1011 36913.00 36599.10 192.13
15 10.1077 36826.00 36623.20 191.90
16 10.1143 36514.00 36646.80 191.09
17 10.1208 36790.00 36669.90 191.81
18 10.1274 36819.00 36692.50 191.88
19 10.1340 36858.00 36714.60 191.98
20 10.1405 36784.00 36736.20 191.79
21 10.1471 37027.00 36757.30 192.42
22 10.1537 36405.00 36778.00 190.80
23 10.1602 36505.00 36798.20 191.06
24 10.1668 36719.00 36818.10 191.62
25 10.1734 36751.00 36837.50 191.71
26 10.1799 36869.00 36856.50 192.01
27 10.1865 36495.00 36875.20 191.04
28 10.1931 36834.00 36893.40 191.92
29 10.1996 36967.00 36911.40 192.27
30 10.2062 37103.00 36929.00 192.62
31 10.2128 36456.00 36946.30 190.93
32 10.2193 36704.00 36963.20 191.58
33 10.2259 36800.00 36979.90 191.83
34 10.2325 37039.00 36996.30 192.46
35 10.2391 37008.00 37012.40 192.38
36 10.2456 36836.00 37028.30 191.93
37 10.2522 37155.00 37043.90 192.76
38 10.2588 36869.00 37059.20 192.01
39 10.2653 37053.00 37074.40 192.49
40 10.2719 36655.00 37089.30 191.46
41 10.2785 37086.00 37104.00 192.58
42 10.2850 36630.00 37118.50 191.39
43 10.2916 36941.00 37132.90 192.20
44 10.2982 37062.00 37147.00 192.51
45 10.3047 37170.00 37161.00 192.79
46 10.3113 37254.00 37174.90 193.01
47 10.3179 37181.00 37188.50 192.82
48 10.3244 36994.00 37202.10 192.34
49 10.3310 36903.00 37215.50 192.10
50 10.3376 37003.00 37228.80 192.36
51 10.3441 37265.00 37242.00 193.04
52 10.3507 37112.00 37255.10 192.65
53 10.3573 36807.00 37268.10 191.85
54 10.3638 37042.00 37281.00 192.46
55 10.3704 37045.00 37293.80 192.47
56 10.3770 37140.00 37306.50 192.72
57 10.3835 36846.00 37319.20 191.95
58 10.3901 37248.00 37331.80 193.00
59 10.3967 37095.00 37344.40 192.60
60 10.4032 37192.00 37356.90 192.85
61 10.4098 37573.00 37369.40 193.84
62 10.4164 37428.00 37381.90 193.46
63 10.4229 37321.00 37394.30 193.19
64 10.4295 37360.00 37406.70 193.29
65 10.4361 37344.00 37419.10 193.25
66 10.4427 37299.00 37431.50 193.13
67 10.4492 37407.00 37443.90 193.41
68 10.4558 37273.00 37456.30 193.06
69 10.4624 37102.00 37468.70 192.62
70 10.4689 37504.00 37481.10 193.66
71 10.4755 37539.00 37493.60 193.75
72 10.4821 37318.00 37506.10 193.18
73 10.4886 37522.00 37518.60 193.71
74 10.4952 37189.00 37531.10 192.84
75 10.5018 37267.00 37543.70 193.05
76 10.5083 37742.00 37556.30 194.27
77 10.5149 37935.00 37569.00 194.77
78 10.5215 37636.00 37581.70 194.00
79 10.5280 37537.00 37594.50 193.74
80 10.5346 37520.00 37607.40 193.70
81 10.5412 37982.00 37620.30 194.89
82 10.5477 37486.00 37633.30 193.61
83 10.5543 37567.00 37646.40 193.82
84 10.5609 37291.00 37659.50 193.11
85 10.5674 37732.00 37672.80 194.25
86 10.5740 37546.00 37686.10 193.77
87 10.5806 37534.00 37699.50 193.74
88 10.5871 37605.00 37713.10 193.92
89 10.5937 37362.00 37726.70 193.29
90 10.6003 37853.00 37740.40 194.56
91 10.6068 37560.00 37754.30 193.80
92 10.6134 38102.00 37768.20 195.20
93 10.6200 37515.00 37782.40 193.69
94 10.6266 37788.00 37796.60 194.39
95 10.6331 37780.00 37810.90 194.37
96 10.6397 37640.00 37825.50 194.01
97 10.6463 37844.00 37840.20 194.54
98 10.6528 37843.00 37855.10 194.53
99 10.6594 37819.00 37870.10 194.47
100 10.6660 37912.00 37885.40 194.71
101 10.6725 37925.00 37901.00 194.74
102 10.6791 38212.00 37916.80 195.48
103 10.6857 38317.00 37932.90 195.75
104 10.6922 37943.00 37949.40 194.79
105 10.6988 37986.00 37966.30 194.90
106 10.7054 38479.00 37983.60 196.16
107 10.7119 38148.00 38001.40 195.32
108 10.7185 38394.00 38019.80 195.94
109 10.7251 38400.00 38038.90 195.96
110 10.7316 38126.00 38058.70 195.26
111 10.7382 38036.00 38079.30 195.03
112 10.7448 38118.00 38100.80 195.24
113 10.7513 38328.00 38123.30 195.77
114 10.7579 38195.00 38147.10 195.43
115 10.7645 38332.00 38172.10 195.79
116 10.7711 38336.00 38198.60 195.80
117 10.7776 38376.00 38226.80 195.90
118 10.7842 38268.00 38257.10 195.62
119 10.7907 38643.00 38290.00 196.58
120 10.7973 38635.00 38326.30 196.56
121 10.8039 38505.00 38367.00 196.23
122 10.8104 38479.00 38413.50 196.16
123 10.8170 38845.00 38467.90 197.09
124 10.8236 38585.00 38532.80 196.43
125 10.8302 38951.00 38611.00 197.36
126 10.8367 39338.00 38706.10 198.34
127 10.8433 39200.00 38821.20 197.99
128 10.8499 39097.00 38959.90 197.73
129 10.8564 39385.00 39123.90 198.46
130 10.8630 39218.00 39313.90 198.04
131 10.8696 39806.00 39528.00 199.51
132 10.8761 39998.00 39762.60 199.99
133 10.8827 39851.00 40011.40 199.63
134 10.8893 40244.00 40266.20 200.61
135 10.8958 40049.00 40518.50 200.12
136 10.9024 40748.00 40760.10 201.86
137 10.9090 40895.00 40985.70 202.23
138 10.9155 41279.00 41192.00 203.17
139 10.9221 41573.00 41378.60 203.90
140 10.9287 41961.00 41547.30 204.84
141 10.9352 41352.00 41700.30 203.35
142 10.9418 41724.00 41837.40 204.26
143 10.9484 41966.00 41954.20 204.86
144 10.9550 41822.00 42041.20 204.50
145 10.9615 41786.00 42084.70 204.42
146 10.9681 41538.00 42069.30 203.81
147 10.9747 41608.00 41981.60 203.98
148 10.9812 41791.00 41814.90 204.43
149 10.9878 41746.00 41571.20 204.32
150 10.9944 40645.00 41260.80 201.61
151 11.0009 40737.00 40902.30 201.83
152 11.0075 40570.00 40519.80 201.42
153 11.0141 40586.00 40138.20 201.46
154 11.0206 40129.00 39782.00 200.32
155 11.0272 39595.00 39468.80 198.99
156 11.0338 39830.00 39211.90 199.57
157 11.0403 40016.00 39016.40 200.04
158 11.0469 39294.00 38881.20 198.23
159 11.0535 39216.00 38799.60 198.03
160 11.0600 39203.00 38762.20 198.00
161 11.0666 39279.00 38758.20 198.19
162 11.0732 39195.00 38777.10 197.98
163 11.0797 39095.00 38810.00 197.73
164 11.0863 39126.00 38850.10 197.80
165 11.0929 39143.00 38892.70 197.85
166 11.0994 39027.00 38934.90 197.55
167 11.1060 38845.00 38975.10 197.09
168 11.1126 39264.00 39013.00 198.15
169 11.1191 39399.00 39048.50 198.49
170 11.1257 38998.00 39082.00 197.48
171 11.1323 38919.00 39113.80 197.28
172 11.1388 39223.00 39144.10 198.05
173 11.1454 39081.00 39173.50 197.69
174 11.1520 39445.00 39201.90 198.61
175 11.1586 39319.00 39229.50 198.29
176 11.1651 39250.00 39256.40 198.12
177 11.1717 39400.00 39282.60 198.49
178 11.1783 39020.00 39308.10 197.54
179 11.1848 39255.00 39333.10 198.13
180 11.1914 39277.00 39357.60 198.18
181 11.1980 39568.00 39381.50 198.92
182 11.2045 39434.00 39405.00 198.58
183 11.2111 38947.00 39428.10 197.35
184 11.2177 39719.00 39450.90 199.30
185 11.2242 39595.00 39473.50 198.99
186 11.2308 39931.00 39495.80 199.83
187 11.2374 39201.00 39517.90 197.99
188 11.2439 39603.00 39540.00 199.01
189 11.2505 39555.00 39561.90 198.88
190 11.2571 39348.00 39583.70 198.36
191 11.2636 39589.00 39605.60 198.97
192 11.2702 39535.00 39627.40 198.83
193 11.2768 39563.00 39649.20 198.90
194 11.2833 39692.00 39671.00 199.23
195 11.2899 39674.00 39692.80 199.18
196 11.2965 39944.00 39714.60 199.86
197 11.3030 40012.00 39736.50 200.03
198 11.3096 39345.00 39758.40 198.36
199 11.3162 39718.00 39780.30 199.29
200 11.3227 39719.00 39802.30 199.30
201 11.3293 40076.00 39824.30 200.19
202 11.3359 39984.00 39846.30 199.96
203 11.3425 39683.00 39868.40 199.21
204 11.3490 40145.00 39890.40 200.36
205 11.3556 39753.00 39912.50 199.38
206 11.3622 39713.00 39934.70 199.28
207 11.3687 39881.00 39956.80 199.70
208 11.3753 39903.00 39978.90 199.76
209 11.3819 39787.00 40001.10 199.47
210 11.3884 39971.00 40023.30 199.93
211 11.3950 40110.00 40045.50 200.27
212 11.4016 40267.00 40067.70 200.67
213 11.4081 39933.00 40089.80 199.83
214 11.4147 40155.00 40112.00 200.39
215 11.4213 39985.00 40134.20 199.96
216 11.4278 40345.00 40156.40 200.86
217 11.4344 40152.00 40178.60 200.38
218 11.4410 40012.00 40200.70 200.03
219 11.4475 40402.00 40222.90 201.00
220 11.4541 40436.00 40245.10 201.09
221 11.4607 40136.00 40267.20 200.34
222 11.4672 40317.00 40289.30 200.79
223 11.4738 40292.00 40311.40 200.73
224 11.4804 40413.00 40333.50 201.03
225 11.4869 40411.00 40355.50 201.02
226 11.4935 40315.00 40377.60 200.79
227 11.5001 40436.00 40399.50 201.09
228 11.5066 40591.00 40421.50 201.47
229 11.5132 40617.00 40443.40 201.54
230 11.5198 40691.00 40465.30 201.72
231 11.5263 40448.00 40487.20 201.12
232 11.5329 40559.00 40509.00 201.39
233 11.5395 40593.00 40530.80 201.48
234 11.5461 40580.00 40552.50 201.45
235 11.5526 39939.00 40574.20 199.85
236 11.5592 40517.00 40595.90 201.29
237 11.5658 40543.00 40617.50 201.35
238 11.5723 40995.00 40639.00 202.47
239 11.5789 40823.00 40660.60 202.05
240 11.5855 40649.00 40682.00 201.62
241 11.5920 40815.00 40703.40 202.03
242 11.5986 40602.00 40724.80 201.50
243 11.6052 40694.00 40746.10 201.73
244 11.6117 40316.00 40767.30 200.79
245 11.6183 40424.00 40788.40 201.06
246 11.6249 40622.00 40809.50 201.55
247 11.6314 41200.00 40830.60 202.98
248 11.6380 41040.00 40851.60 202.58
249 11.6446 41059.00 40872.50 202.63
250 11.6511 40733.00 40893.30 201.82
251 11.6577 40882.00 40914.10 202.19
252 11.6643 41452.00 40934.80 203.60
253 11.6708 40947.00 40955.50 202.35
254 11.6774 40705.00 40976.00 201.76
255 11.6840 40958.00 40996.50 202.38
256 11.6905 40639.00 41016.90 201.59
257 11.6971 40916.00 41037.20 202.28
258 11.7037 40997.00 41057.40 202.48
259 11.7102 40849.00 41077.60 202.11
260 11.7168 41048.00 41097.70 202.60
261 11.7234 41390.00 41117.70 203.45
262 11.7299 40966.00 41137.60 202.40
263 11.7365 41120.00 41157.40 202.78
264 11.7431 40832.00 41177.10 202.07
265 11.7497 40943.00 41196.80 202.34
266 11.7562 41305.00 41216.30 203.24
267 11.7628 41092.00 41235.80 202.71
268 11.7694 41079.00 41255.10 202.68
269 11.7759 40916.00 41274.40 202.28
270 11.7825 41397.00 41293.60 203.46
271 11.7891 41498.00 41312.70 203.71
272 11.7956 41499.00 41331.60 203.71
273 11.8022 41248.00 41350.50 203.10
274 11.8088 41583.00 41369.30 203.92
275 11.8153 41572.00 41387.90 203.89
276 11.8219 41248.00 41406.50 203.10
277 11.8285 41345.00 41424.90 203.34
278 11.8350 41117.00 41443.30 202.77
279 11.8416 41440.00 41461.50 203.57
280 11.8482 41521.00 41479.70 203.77
281 11.8547 41218.00 41497.70 203.02
282 11.8613 41482.00 41515.60 203.67
283 11.8679 41198.00 41533.40 202.97
284 11.8744 41421.00 41551.10 203.52
285 11.8810 41553.00 41568.70 203.85
286 11.8876 41592.00 41586.10 203.94
287 11.8941 41713.00 41603.50 204.24
288 11.9007 41424.00 41620.70 203.53
289 11.9073 41886.00 41637.80 204.66
290 11.9138 41569.00 41654.80 203.88
291 11.9204 41454.00 41671.70 203.60
292 11.9270 41441.00 41688.40 203.57
293 11.9335 41627.00 41705.10 204.03
294 11.9401 41684.00 41721.60 204.17
295 11.9467 41781.00 41737.90 204.40
296 11.9532 41228.00 41754.20 203.05
297 11.9598 41549.00 41770.30 203.84
298 11.9664 41657.00 41786.30 204.10
299 11.9729 41783.00 41802.20 204.41
300 11.9795 41656.00 41817.90 204.10
301 11.9861 41702.00 41833.60 204.21
302 11.9927 42204.00 41849.10 205.44
303 11.9992 41566.00 41864.40 203.88
304 12.0058 41922.00 41879.60 204.75
305 12.0124 41622.00 41894.70 204.01
306 12.0189 41644.00 41909.70 204.07
307 12.0255 41617.00 41924.50 204.00
308 12.0321 42136.00 41939.20 205.27
309 12.0386 41696.00 41953.70 204.20
310 12.0452 42111.00 41968.10 205.21
311 12.0518 41434.00 41982.40 203.55
312 12.0583 41996.00 41996.60 204.93
313 12.0649 41794.00 42010.60 204.44
314 12.0715 42101.00 42024.40 205.18
315 12.0780 41431.00 42038.10 203.55
316 12.0846 41788.00 42051.70 204.42
317 12.0912 41629.00 42065.20 204.03
318 12.0977 41899.00 42078.50 204.69
319 12.1043 41910.00 42091.60 204.72
320 12.1109 42434.00 42104.60 205.99
321 12.1174 42195.00 42117.50 205.41
322 12.1240 41914.00 42130.20 204.73
323 12.1306 41926.00 42142.80 204.76
324 12.1371 41983.00 42155.20 204.90
325 12.1437 41935.00 42167.50 204.78
326 12.1503 42053.00 42179.70 205.07
327 12.1568 42104.00 42191.70 205.19
328 12.1634 42366.00 42203.50 205.83
329 12.1700 42243.00 42215.20 205.53
330 12.1766 42134.00 42226.80 205.27
331 12.1831 41901.00 42238.10 204.70
332 12.1897 42267.00 42249.40 205.59
333 12.1963 41843.00 42260.50 204.56
334 12.2028 42633.00 42271.40 206.48
335 12.2094 42286.00 42282.30 205.64
336 12.2160 42426.00 42292.90 205.98
337 12.2225 42033.00 42303.40 205.02
338 12.2291 42202.00 42313.70 205.43
339 12.2357 42172.00 42323.90 205.36
340 12.2422 41964.00 42333.90 204.85
341 12.2488 42646.00 42343.80 206.51
342 12.2554 42573.00 42353.60 206.33
343 12.2619 42080.00 42363.10 205.13
344 12.2685 42033.00 42372.60 205.02
345 12.2751 42112.00 42381.80 205.21
346 12.2816 42520.00 42390.90 206.20
347 12.2882 42060.00 42399.90 205.09
348 12.2948 42338.00 42408.70 205.76
349 12.3013 42407.00 42417.40 205.93
350 12.3079 42231.00 42425.80 205.50
351 12.3145 42291.00 42434.20 205.65
352 12.3210 42377.00 42442.40 205.86
353 12.3276 42470.00 42450.40 206.08
354 12.3342 42594.00 42458.20 206.38
355 12.3407 42522.00 42465.90 206.21
356 12.3473 42316.00 42473.50 205.71
357 12.3539 42496.00 42480.90 206.15
358 12.3604 42434.00 42488.10 205.99
359 12.3670 42667.00 42495.20 206.56
360 12.3736 42422.00 42502.10 205.97
361 12.3802 42394.00 42508.90 205.90
362 12.3867 42690.00 42515.50 206.62
363 12.3933 42105.00 42521.90 205.20
364 12.3999 42566.00 42528.20 206.32
365 12.4064 42506.00 42534.30 206.17
366 12.4130 42375.00 42540.30 205.85
367 12.4196 42126.00 42546.10 205.25
368 12.4261 42244.00 42551.70 205.53
369 12.4327 42277.00 42557.20 205.61
370 12.4393 42445.00 42562.50 206.02
371 12.4458 42525.00 42567.70 206.22
372 12.4524 42533.00 42572.70 206.24
373 12.4590 42545.00 42577.60 206.26
374 12.4655 42791.00 42582.20 206.86
375 12.4721 42737.00 42586.80 206.73
376 12.4787 42608.00 42591.20 206.42
377 12.4852 42817.00 42595.40 206.92
378 12.4918 42455.00 42599.40 206.05
379 12.4984 42596.00 42603.30 206.39
380 12.5049 42718.00 42607.00 206.68
381 12.5115 42724.00 42610.60 206.70
382 12.5181 42702.00 42614.00 206.65
383 12.5246 42221.00 42617.30 205.48
384 12.5312 42862.00 42620.40 207.03
385 12.5378 42574.00 42623.30 206.34
386 12.5443 42907.00 42626.10 207.14
387 12.5509 42752.00 42628.70 206.77
388 12.5575 42939.00 42631.10 207.22
389 12.5641 42824.00 42633.40 206.94
390 12.5706 42526.00 42635.60 206.22
391 12.5772 42671.00 42637.60 206.57
392 12.5838 42825.00 42639.40 206.94
393 12.5903 43072.00 42641.10 207.54
394 12.5969 42457.00 42642.60 206.05
395 12.6035 42584.00 42643.90 206.36
396 12.6100 42497.00 42645.10 206.15
397 12.6166 42705.00 42646.10 206.65
398 12.6232 42940.00 42647.00 207.22
399 12.6297 42852.00 42647.70 207.01
400 12.6363 42542.00 42648.30 206.26
401 12.6429 42567.00 42648.70 206.32
402 12.6494 42721.00 42648.90 206.69
403 12.6560 42867.00 42649.00 207.04
404 12.6626 42432.00 42648.90 205.99
405 12.6691 42721.00 42648.70 206.69
406 12.6757 42542.00 42648.30 206.26
407 12.6823 43003.00 42647.80 207.37
408 12.6888 42624.00 42647.10 206.46
409 12.6954 42858.00 42646.20 207.02
410 12.7020 43045.00 42645.20 207.47
411 12.7086 43023.00 42644.00 207.42
412 12.7151 42751.00 42642.70 206.76
413 12.7217 42714.00 42641.20 206.67
414 12.7282 42502.00 42639.60 206.16
415 12.7348 42351.00 42637.80 205.79
416 12.7414 42413.00 42635.90 205.94
417 12.7479 42503.00 42633.80 206.16
418 12.7545 42823.00 42631.60 206.94
419 12.7611 42508.00 42629.20 206.18
420 12.7677 42692.00 42626.60 206.62
421 12.7742 42877.00 42623.90 207.07
422 12.7808 42247.00 42621.10 205.54
423 12.7874 42447.00 42618.10 206.03
424 12.7939 42582.00 42614.90 206.35
425 12.8005 42233.00 42611.60 205.51
426 12.8071 43124.00 42608.20 207.66
427 12.8136 42799.00 42604.60 206.88
428 12.8202 42475.00 42600.80 206.10
429 12.8268 42497.00 42596.90 206.15
430 12.8333 42714.00 42592.80 206.67
431 12.8399 42430.00 42588.60 205.99
432 12.8465 42745.00 42584.30 206.75
433 12.8530 42689.00 42579.80 206.61
434 12.8596 42409.00 42575.10 205.93
435 12.8662 42717.00 42570.30 206.68
436 12.8727 42628.00 42565.40 206.46
437 12.8793 42325.00 42560.30 205.73
438 12.8859 42594.00 42555.00 206.38
439 12.8925 42515.00 42549.70 206.19
440 12.8990 42725.00 42544.10 206.70
441 12.9056 42838.00 42538.50 206.97
442 12.9122 42418.00 42532.60 205.96
443 12.9187 42374.00 42526.70 205.85
444 12.9253 42570.00 42520.60 206.32
445 12.9319 42450.00 42514.30 206.03
446 12.9384 42623.00 42507.90 206.45
447 12.9450 42624.00 42501.40 206.46
448 12.9516 43110.00 42494.70 207.63
449 12.9581 42925.00 42487.90 207.18
450 12.9647 42541.00 42480.90 206.26
451 12.9713 42256.00 42473.80 205.56
452 12.9778 42399.00 42466.60 205.91
453 12.9844 42552.00 42459.20 206.28
454 12.9910 42519.00 42451.70 206.20
455 12.9975 42487.00 42444.00 206.12
456 13.0041 42563.00 42436.20 206.31
457 13.0107 42252.00 42428.20 205.55
458 13.0172 42295.00 42420.20 205.66
459 13.0238 42489.00 42411.90 206.13
460 13.0304 42037.00 42403.60 205.03
461 13.0369 42633.00 42395.10 206.48
462 13.0435 42409.00 42386.50 205.93
463 13.0501 42234.00 42377.70 205.51
464 13.0566 42342.00 42368.80 205.77
465 13.0632 42164.00 42359.80 205.34
466 13.0698 42849.00 42350.60 207.00
467 13.0763 42314.00 42341.30 205.70
468 13.0829 42467.00 42331.90 206.07
469 13.0895 42286.00 42322.30 205.64
470 13.0961 42487.00 42312.60 206.12
471 13.1026 42597.00 42302.80 206.39
472 13.1092 42445.00 42292.90 206.02
473 13.1158 42387.00 42282.80 205.88
474 13.1223 42548.00 42272.60 206.27
475 13.1289 42261.00 42262.20 205.57
476 13.1355 42581.00 42251.70 206.35
477 13.1420 42618.00 42241.10 206.44
478 13.1486 42168.00 42230.40 205.35
479 13.1552 42170.00 42219.50 205.35
480 13.1617 42367.00 42208.60 205.83
481 13.1683 42523.00 42197.40 206.21
482 13.1749 42195.00 42186.20 205.41
483 13.1814 42366.00 42174.80 205.83
484 13.1880 42484.00 42163.40 206.12
485 13.1946 42124.00 42151.70 205.24
486 13.2011 42498.00 42140.00 206.15
487 13.2077 41964.00 42128.20 204.85
488 13.2143 42259.00 42115.70 205.57
489 13.2208 42159.00 42103.60 205.33
490 13.2274 42358.00 42091.40 205.81
491 13.2340 42001.00 42079.10 204.94
492 13.2405 41947.00 42066.60 204.81
493 13.2471 42346.00 42054.00 205.78
494 13.2537 42145.00 42041.30 205.29
495 13.2602 42010.00 42028.50 204.96
496 13.2668 42204.00 42015.60 205.44
497 13.2734 41943.00 42002.50 204.80
498 13.2800 42280.00 41989.30 205.62
499 13.2865 42071.00 41976.10 205.11
500 13.2931 42078.00 41962.60 205.13
501 13.2997 41975.00 41949.10 204.88
502 13.3062 41977.00 41935.50 204.88
503 13.3128 41759.00 41921.70 204.35
504 13.3194 42318.00 41907.90 205.71
505 13.3259 41976.00 41893.90 204.88
506 13.3325 42210.00 41879.80 205.45
507 13.3391 41864.00 41865.60 204.61
508 13.3456 41898.00 41851.30 204.69
509 13.3522 41726.00 41836.90 204.27
510 13.3588 42070.00 41822.30 205.11
511 13.3653 41962.00 41807.70 204.85
512 13.3719 41991.00 41792.90 204.92
513 13.3785 41986.00 41778.10 204.90
514 13.3850 42124.00 41763.10 205.24
515 13.3916 41602.00 41748.00 203.97
516 13.3982 41703.00 41732.80 204.21
517 13.4047 41823.00 41717.60 204.51
518 13.4113 41910.00 41702.20 204.72
519 13.4179 41579.00 41686.70 203.91
520 13.4244 41906.00 41671.10 204.71
521 13.4310 41522.00 41655.30 203.77
522 13.4376 41542.00 41639.50 203.82
523 13.4441 41452.00 41623.60 203.60
524 13.4507 41372.00 41607.60 203.40
525 13.4573 41420.00 41591.50 203.52
526 13.4639 41747.00 41575.30 204.32
527 13.4704 41411.00 41559.00 203.50
528 13.4770 41511.00 41542.50 203.74
529 13.4836 41103.00 41526.00 202.74
530 13.4901 41160.00 41509.40 202.88
531 13.4967 41316.00 41492.70 203.26
532 13.5033 41829.00 41475.90 204.52
533 13.5098 41655.00 41458.90 204.10
534 13.5164 41340.00 41441.90 203.32
535 13.5230 41193.00 41424.80 202.96
536 13.5295 41416.00 41407.60 203.51
537 13.5361 41372.00 41390.30 203.40
538 13.5427 41577.00 41372.90 203.90
539 13.5492 41467.00 41355.50 203.63
540 13.5558 41419.00 41337.90 203.52
541 13.5624 41561.00 41320.20 203.87
542 13.5689 41252.00 41302.50 203.11
543 13.5755 41272.00 41284.60 203.15
544 13.5821 41552.00 41266.70 203.84
545 13.5886 41064.00 41248.60 202.64
546 13.5952 41555.00 41230.50 203.85
547 13.6018 41032.00 41212.30 202.56
548 13.6083 41306.00 41194.00 203.24
549 13.6149 41327.00 41175.60 203.29
550 13.6215 41401.00 41157.20 203.47
551 13.6280 41444.00 41138.60 203.58
552 13.6346 41104.00 41119.90 202.74
553 13.6412 41039.00 41101.20 202.58
554 13.6477 41124.00 41082.40 202.79
555 13.6543 41037.00 41063.50 202.58
556 13.6609 41013.00 41044.50 202.52
557 13.6674 41451.00 41025.40 203.60
558 13.6740 41032.00 41006.30 202.56
559 13.6806 41004.00 40987.10 202.49
560 13.6872 41076.00 40967.70 202.67
561 13.6937 41089.00 40948.30 202.70
562 13.7003 41297.00 40928.80 203.22
563 13.7069 41103.00 40909.30 202.74
564 13.7134 41248.00 40889.70 203.10
565 13.7200 40945.00 40870.00 202.35
566 13.7266 40942.00 40850.20 202.34
567 13.7331 41018.00 40830.30 202.53
568 13.7397 40876.00 40810.40 202.18
569 13.7463 41053.00 40790.30 202.62
570 13.7528 40933.00 40770.20 202.32
571 13.7594 40883.00 40750.00 202.20
572 13.7660 40791.00 40729.80 201.97
573 13.7725 40726.00 40709.50 201.81
574 13.7791 41041.00 40689.10 202.59
575 13.7857 40760.00 40668.60 201.89
576 13.7922 40693.00 40648.00 201.73
577 13.7988 40843.00 40627.40 202.10
578 13.8054 40896.00 40606.70 202.23
579 13.8119 40292.00 40586.00 200.73
580 13.8185 40639.00 40565.10 201.59
581 13.8251 40682.00 40544.30 201.70
582 13.8316 40535.00 40523.30 201.33
583 13.8382 40316.00 40502.20 200.79
584 13.8448 40573.00 40481.10 201.43
585 13.8513 40241.00 40459.90 200.60
586 13.8579 40448.00 40438.70 201.12
587 13.8645 40425.00 40417.40 201.06
588 13.8710 40063.00 40396.00 200.16
589 13.8776 40324.00 40374.60 200.81
590 13.8842 40265.00 40353.10 200.66
591 13.8907 40210.00 40331.50 200.52
592 13.8973 40679.00 40309.90 201.69
593 13.9039 40038.00 40288.20 200.10
594 13.9105 40057.00 40266.40 200.14
595 13.9170 40339.00 40244.60 200.85
596 13.9236 39999.00 40222.70 200.00
597 13.9302 40422.00 40200.80 201.05
598 13.9367 40066.00 40178.80 200.16
599 13.9433 40591.00 40156.70 201.47
600 13.9499 40022.00 40134.60 200.05
601 13.9564 40314.00 40112.40 200.78
602 13.9630 40201.00 40090.10 200.50
603 13.9696 40224.00 40067.80 200.56
604 13.9761 39989.00 40045.50 199.97
605 13.9827 39566.00 40023.10 198.91
606 13.9893 39772.00 40000.60 199.43
607 13.9958 39769.00 39978.00 199.42
608 14.0024 39920.00 39955.50 199.80
609 14.0090 39813.00 39932.80 199.53
610 14.0155 40022.00 39910.10 200.05
611 14.0221 39899.00 39887.30 199.75
612 14.0287 39623.00 39864.50 199.05
613 14.0352 40191.00 39841.70 200.48
614 14.0418 40009.00 39818.80 200.02
615 14.0484 39765.00 39795.80 199.41
616 14.0549 39917.00 39772.80 199.79
617 14.0615 40035.00 39749.70 200.09
618 14.0681 39479.00 39726.60 198.69
619 14.0746 39776.00 39703.40 199.44
620 14.0812 39883.00 39680.20 199.71
621 14.0878 39467.00 39656.90 198.66
622 14.0943 39482.00 39633.70 198.70
623 14.1009 39672.00 39610.30 199.18
624 14.1075 39759.00 39586.90 199.40
625 14.1141 39165.00 39563.40 197.90
626 14.1206 39007.00 39539.90 197.50
627 14.1272 39784.00 39516.40 199.46
628 14.1338 39542.00 39492.70 198.85
629 14.1403 39234.00 39469.10 198.08
630 14.1469 39352.00 39445.40 198.37
631 14.1535 39422.00 39421.70 198.55
632 14.1600 39338.00 39397.90 198.34
633 14.1666 39235.00 39374.10 198.08
634 14.1732 39476.00 39350.20 198.69
635 14.1797 39198.00 39326.30 197.99
636 14.1863 39404.00 39302.40 198.50
637 14.1929 39374.00 39278.40 198.43
638 14.1994 39383.00 39254.30 198.45
639 14.2060 39310.00 39230.20 198.27
640 14.2126 38936.00 39206.10 197.32
641 14.2191 39342.00 39182.00 198.35
642 14.2257 39177.00 39157.80 197.93
643 14.2323 39354.00 39133.50 198.38
644 14.2388 39238.00 39109.30 198.09
645 14.2454 39116.00 39085.00 197.78
646 14.2520 39204.00 39060.60 198.00
647 14.2585 38961.00 39036.20 197.38
648 14.2651 38915.00 39011.80 197.27
649 14.2717 38982.00 38987.40 197.44
650 14.2782 38879.00 38962.90 197.18
651 14.2848 38702.00 38938.30 196.73
652 14.2914 38730.00 38913.80 196.80
653 14.2980 39070.00 38889.10 197.66
654 14.3045 38967.00 38864.50 197.40
655 14.3111 38976.00 38839.90 197.42
656 14.3177 38704.00 38815.10 196.73
657 14.3242 38596.00 38790.40 196.46
658 14.3308 38654.00 38765.70 196.61
659 14.3374 38600.00 38740.90 196.47
660 14.3439 38782.00 38716.00 196.93
661 14.3505 38796.00 38691.20 196.97
662 14.3571 38808.00 38666.20 197.00
663 14.3636 38297.00 38641.40 195.70
664 14.3702 38384.00 38616.40 195.92
665 14.3768 38971.00 38591.40 197.41
666 14.3833 38819.00 38566.40 197.02
667 14.3899 38304.00 38541.40 195.71
668 14.3965 38457.00 38516.30 196.10
669 14.4030 38557.00 38491.20 196.36
670 14.4096 38028.00 38466.10 195.01
671 14.4162 38416.00 38440.90 196.00
672 14.4227 38059.00 38415.70 195.09
673 14.4293 38399.00 38390.50 195.96
674 14.4359 38060.00 38365.30 195.09
675 14.4424 38576.00 38340.00 196.41
676 14.4490 38181.00 38314.70 195.40
677 14.4556 38425.00 38289.40 196.02
678 14.4621 38070.00 38264.10 195.12
679 14.4687 38138.00 38238.70 195.29
680 14.4753 37814.00 38213.40 194.46
681 14.4818 38178.00 38188.00 195.39
682 14.4884 38114.00 38162.60 195.23
683 14.4950 38510.00 38137.10 196.24
684 14.5016 38429.00 38111.60 196.03
685 14.5081 38241.00 38086.10 195.55
686 14.5147 37790.00 38060.60 194.40
687 14.5213 38207.00 38035.10 195.47
688 14.5278 37839.00 38009.50 194.52
689 14.5344 37915.00 37983.90 194.72
690 14.5410 38025.00 37958.30 195.00
691 14.5475 38039.00 37932.70 195.04
692 14.5541 37845.00 37907.10 194.54
693 14.5607 37791.00 37881.40 194.40
694 14.5672 37510.00 37855.70 193.68
695 14.5738 37802.00 37830.10 194.43
696 14.5804 37745.00 37804.30 194.28
697 14.5869 37789.00 37778.60 194.39
698 14.5935 38023.00 37752.80 194.99
699 14.6001 37563.00 37727.10 193.81
700 14.6066 37693.00 37701.30 194.15
701 14.6132 37676.00 37675.50 194.10
702 14.6198 37531.00 37649.70 193.73
703 14.6264 37536.00 37623.90 193.74
704 14.6329 37715.00 37598.00 194.20
705 14.6395 37345.00 37572.20 193.25
706 14.6461 37508.00 37546.30 193.67
707 14.6526 37581.00 37520.40 193.86
708 14.6592 37434.00 37494.50 193.48
709 14.6657 37257.00 37468.60 193.02
710 14.6723 37403.00 37442.70 193.40
711 14.6789 37500.00 37416.70 193.65
712 14.6855 37649.00 37390.80 194.03
713 14.6920 37210.00 37364.80 192.90
714 14.6986 37732.00 37338.80 194.25
715 14.7052 37309.00 37312.80 193.15
716 14.7117 37317.00 37286.80 193.18
717 14.7183 37032.00 37260.80 192.44
718 14.7249 37060.00 37234.80 192.51
719 14.7314 37157.00 37208.80 192.76
720 14.7380 36866.00 37182.70 192.01
721 14.7446 37423.00 37156.70 193.45
722 14.7511 36760.00 37130.60 191.73
723 14.7577 37307.00 37104.50 193.15
724 14.7643 36807.00 37078.50 191.85
725 14.7708 37073.00 37052.40 192.54
726 14.7774 37237.00 37026.20 192.97
727 14.7840 36776.00 37000.20 191.77
728 14.7905 37162.00 36974.10 192.77
729 14.7971 36994.00 36947.90 192.34
730 14.8037 36867.00 36921.80 192.01
731 14.8102 37027.00 36895.70 192.42
732 14.8168 36695.00 36869.50 191.56
733 14.8234 36553.00 36843.40 191.19
734 14.8300 36949.00 36817.20 192.22
735 14.8365 36636.00 36791.00 191.40
736 14.8431 36784.00 36764.90 191.79
737 14.8497 36769.00 36738.70 191.75
738 14.8562 36885.00 36712.50 192.05
739 14.8628 36572.00 36686.30 191.24
740 14.8694 36946.00 36660.20 192.21
741 14.8759 36420.00 36634.00 190.84
742 14.8825 36698.00 36607.80 191.57
743 14.8891 36680.00 36581.60 191.52
744 14.8956 36625.00 36555.40 191.38
745 14.9022 36374.00 36529.20 190.72
746 14.9088 36438.00 36503.00 190.89
747 14.9153 36280.00 36476.80 190.47
748 14.9219 36297.00 36450.50 190.52
749 14.9285 36154.00 36424.40 190.14
750 14.9350 36551.00 36398.10 191.18
751 14.9416 36458.00 36371.90 190.94
752 14.9482 36428.00 36345.70 190.86
753 14.9547 36059.00 36319.50 189.89
754 14.9613 35849.00 36293.30 189.34
755 14.9679 36171.00 36267.10 190.19
756 14.9744 36044.00 36240.90 189.85
757 14.9810 36078.00 36214.60 189.94
758 14.9876 36246.00 36188.40 190.38
759 14.9941 36044.00 36162.20 189.85
760 15.0007 35842.00 36136.00 189.32
761 15.0073 36157.00 36109.80 190.15
762 15.0139 35864.00 36083.50 189.38
763 15.0204 36101.00 36057.30 190.00
764 15.0270 36112.00 36031.10 190.03
765 15.0336 35885.00 36004.90 189.43
766 15.0401 36015.00 35978.70 189.78
767 15.0467 35552.00 35952.50 188.55
768 15.0533 35810.00 35926.30 189.24
769 15.0598 36218.00 35900.10 190.31
770 15.0664 36061.00 35873.90 189.90
771 15.0730 36028.00 35847.60 189.81
772 15.0795 35875.00 35821.50 189.41
773 15.0861 36089.00 35795.30 189.97
774 15.0927 35345.00 35769.10 188.00
775 15.0992 35723.00 35742.90 189.01
776 15.1058 35587.00 35716.70 188.65
777 15.1124 35454.00 35690.60 188.29
778 15.1189 35729.00 35664.40 189.02
779 15.1255 35454.00 35638.20 188.29
780 15.1321 35612.00 35612.00 188.71
781 15.1386 35383.00 35585.90 188.10
782 15.1452 35601.00 35559.80 188.68
783 15.1518 35395.00 35533.60 188.14
784 15.1583 35807.00 35507.50 189.23
785 15.1649 35550.00 35481.30 188.55
786 15.1715 35571.00 35455.20 188.60
787 15.1780 35084.00 35429.10 187.31
788 15.1846 35090.00 35403.00 187.32
789 15.1912 35186.00 35376.90 187.58
790 15.1977 35310.00 35350.80 187.91
791 15.2043 35299.00 35324.70 187.88
792 15.2109 35559.00 35298.60 188.57
793 15.2175 35591.00 35272.50 188.66
794 15.2240 35214.00 35246.50 187.65
795 15.2306 35277.00 35220.40 187.82
796 15.2372 35109.00 35194.40 187.37
797 15.2437 35107.00 35168.30 187.37
798 15.2503 35040.00 35142.30 187.19
799 15.2569 35136.00 35116.30 187.45
800 15.2634 35173.00 35090.20 187.54
801 15.2700 34835.00 35064.20 186.64
802 15.2766 35279.00 35038.20 187.83
803 15.2831 34904.00 35012.20 186.83
804 15.2897 35280.00 34986.30 187.83
805 15.2963 34939.00 34960.30 186.92
806 15.3028 35033.00 34934.30 187.17
807 15.3094 34962.00 34908.40 186.98
808 15.3160 34727.00 34882.50 186.35
809 15.3225 34799.00 34856.50 186.54
810 15.3291 34614.00 34830.60 186.05
811 15.3357 34441.00 34804.70 185.58
812 15.3422 34897.00 34778.80 186.81
813 15.3488 34648.00 34752.90 186.14
814 15.3554 34506.00 34727.00 185.76
815 15.3619 34934.00 34701.20 186.91
816 15.3685 34628.00 34675.30 186.09
817 15.3751 34754.00 34649.50 186.42
818 15.3816 34686.00 34623.70 186.24
819 15.3882 34467.00 34597.80 185.65
820 15.3948 34501.00 34572.00 185.74
821 15.4014 34301.00 34546.20 185.21
822 15.4079 34347.00 34520.50 185.33
823 15.4145 34671.00 34494.70 186.20
824 15.4211 34176.00 34468.90 184.87
825 15.4276 34539.00 34443.20 185.85
826 15.4342 34191.00 34417.50 184.91
827 15.4408 33923.00 34391.80 184.18
828 15.4473 34339.00 34366.10 185.31
829 15.4539 34203.00 34340.40 184.94
830 15.4605 34345.00 34314.70 185.32
831 15.4670 34270.00 34289.10 185.12
832 15.4736 34313.00 34263.40 185.24
833 15.4802 34440.00 34237.80 185.58
834 15.4867 34136.00 34212.10 184.76
835 15.4933 34016.00 34186.50 184.43
836 15.4999 34083.00 34161.00 184.62
837 15.5064 34043.00 34135.40 184.51
838 15.5130 34051.00 34109.80 184.53
839 15.5196 34201.00 34084.30 184.93
840 15.5261 33810.00 34058.80 183.88
841 15.5327 34061.00 34033.30 184.56
842 15.5393 33898.00 34007.80 184.11
843 15.5458 33903.00 33982.20 184.13
844 15.5524 34097.00 33956.80 184.65
845 15.5590 33827.00 33931.40 183.92
846 15.5655 33699.00 33905.90 183.57
847 15.5721 33815.00 33880.50 183.89
848 15.5787 33821.00 33855.10 183.90
849 15.5852 33623.00 33829.70 183.37
850 15.5918 33745.00 33804.30 183.70
851 15.5984 33731.00 33779.00 183.66
852 15.6049 33763.00 33753.60 183.75
853 15.6115 33897.00 33728.30 184.11
854 15.6181 33502.00 33703.00 183.04
855 15.6247 33445.00 33677.70 182.88
856 15.6312 33519.00 33652.50 183.08
857 15.6378 33881.00 33627.20 184.07
858 15.6444 33263.00 33602.00 182.38
859 15.6509 33749.00 33576.80 183.71
860 15.6575 33487.00 33551.60 182.99
861 15.6641 33588.00 33526.40 183.27
862 15.6706 33625.00 33501.20 183.37
863 15.6772 33536.00 33476.10 183.13
864 15.6838 33572.00 33450.90 183.23
865 15.6903 33211.00 33425.80 182.24
866 15.6969 33603.00 33400.70 183.31
867 15.7035 33239.00 33375.70 182.32
868 15.7100 33435.00 33350.60 182.85
869 15.7166 33274.00 33325.60 182.41
870 15.7232 33434.00 33300.50 182.85
871 15.7297 33116.00 33275.50 181.98
872 15.7363 33071.00 33250.60 181.85
873 15.7429 33073.00 33225.60 181.86
874 15.7494 33187.00 33200.60 182.17
875 15.7560 32959.00 33175.70 181.55
876 15.7626 33080.00 33150.80 181.88
877 15.7691 33056.00 33125.90 181.81
878 15.7757 33387.00 33101.10 182.72
879 15.7823 32991.00 33076.20 181.63
880 15.7888 32963.00 33051.40 181.56
881 15.7954 33065.00 33026.60 181.84
882 15.8020 33339.00 33001.80 182.59
883 15.8085 32857.00 32977.00 181.26
884 15.8151 33057.00 32952.20 181.82
885 15.8217 32936.00 32927.50 181.48
886 15.8282 32679.00 32902.80 180.77
887 15.8348 33013.00 32878.10 181.70
888 15.8414 32835.00 32853.40 181.20
889 15.8480 32704.00 32828.80 180.84
890 15.8545 33227.00 32804.20 182.28
891 15.8611 32965.00 32779.60 181.56
892 15.8677 32760.00 32755.00 181.00
893 15.8742 33218.00 32730.40 182.26
894 15.8808 32838.00 32705.80 181.21
895 15.8874 32692.00 32681.30 180.81
896 15.8939 32527.00 32656.80 180.35
897 15.9005 32491.00 32632.30 180.25
898 15.9071 32477.00 32607.90 180.21
899 15.9136 32636.00 32583.40 180.65
900 15.9202 32526.00 32559.00 180.35
901 15.9268 32262.00 32534.60 179.62
902 15.9333 32216.00 32510.20 179.49
903 15.9399 32575.00 32485.90 180.49
904 15.9465 32427.00 32461.50 180.07
905 15.9530 32467.00 32437.20 180.19
906 15.9596 32224.00 32412.90 179.51
907 15.9662 32404.00 32388.70 180.01
908 15.9727 32328.00 32364.40 179.80
909 15.9793 32616.00 32340.20 180.60
910 15.9859 32289.00 32316.00 179.69
911 15.9924 32625.00 32291.80 180.62
912 15.9990 32064.00 32267.60 179.06
913 16.0056 32167.00 32243.50 179.35
914 16.0121 32077.00 32219.40 179.10
915 16.0187 32035.00 32195.30 178.98
916 16.0253 32148.00 32171.20 179.30
917 16.0319 31997.00 32147.20 178.88
918 16.0384 32147.00 32123.10 179.30
919 16.0450 32148.00 32099.10 179.30
920 16.0516 31900.00 32075.10 178.61
921 16.0581 32125.00 32051.20 179.23
922 16.0647 32093.00 32027.30 179.15
923 16.0713 31847.00 32003.30 178.46
924 16.0778 31662.00 31979.40 177.94
925 16.0844 31784.00 31955.60 178.28
926 16.0910 32020.00 31931.70 178.94
927 16.0975 31987.00 31907.90 178.85
928 16.1041 31807.00 31884.10 178.35
929 16.1107 31715.00 31860.30 178.09
930 16.1172 31908.00 31836.60 178.63
931 16.1238 31722.00 31812.90 178.11
932 16.1304 31864.00 31789.10 178.51
933 16.1369 31657.00 31765.40 177.92
934 16.1435 31796.00 31741.80 178.31
935 16.1501 31697.00 31718.10 178.04
936 16.1566 31470.00 31694.50 177.40
937 16.1632 31677.00 31670.90 177.98
938 16.1698 32105.00 31647.40 179.18
939 16.1763 31756.00 31623.80 178.20
940 16.1829 31533.00 31600.30 177.57
941 16.1895 31595.00 31576.80 177.75
942 16.1961 31770.00 31553.30 178.24
943 16.2026 31668.00 31529.90 177.96
944 16.2092 31466.00 31506.50 177.39
945 16.2157 31361.00 31483.10 177.09
946 16.2223 31923.00 31459.70 178.67
947 16.2289 31628.00 31436.30 177.84
948 16.2355 31664.00 31413.00 177.94
949 16.2420 31500.00 31389.70 177.48
950 16.2486 31399.00 31366.40 177.20
951 16.2552 31546.00 31343.20 177.61
952 16.2617 31695.00 31319.90 178.03
953 16.2683 31264.00 31296.70 176.82
954 16.2749 31042.00 31273.60 176.19
955 16.2814 31300.00 31250.40 176.92
956 16.2880 31312.00 31227.30 176.95
957 16.2946 31263.00 31204.20 176.81
958 16.3011 31212.00 31181.10 176.67
959 16.3077 31268.00 31158.00 176.83
960 16.3143 31238.00 31135.00 176.74
961 16.3208 31184.00 31112.00 176.59
962 16.3274 31235.00 31089.00 176.73
963 16.3340 30948.00 31066.00 175.92
964 16.3405 31035.00 31043.10 176.17
965 16.3471 31195.00 31020.20 176.62
966 16.3537 30966.00 30997.30 175.97
967 16.3602 30935.00 30974.40 175.88
968 16.3668 31149.00 30951.60 176.49
969 16.3734 30959.00 30928.80 175.95
970 16.3799 30728.00 30906.00 175.29
971 16.3865 30959.00 30883.20 175.95
972 16.3931 31118.00 30860.50 176.40
973 16.3997 31088.00 30837.80 176.32
974 16.4062 30691.00 30815.10 175.19
975 16.4128 31026.00 30792.40 176.14
976 16.4194 30474.00 30769.80 174.57
977 16.4259 30853.00 30747.20 175.65
978 16.4325 30838.00 30724.60 175.61
979 16.4391 30804.00 30702.00 175.51
980 16.4456 30693.00 30679.50 175.19
981 16.4522 30971.00 30657.00 175.99
982 16.4588 30971.00 30634.50 175.99
983 16.4653 30367.00 30612.10 174.26
984 16.4719 30688.00 30589.60 175.18
985 16.4785 30620.00 30567.20 174.99
986 16.4850 30442.00 30544.80 174.48
987 16.4916 30681.00 30522.50 175.16
988 16.4982 30428.00 30500.20 174.44
989 16.5047 30390.00 30477.80 174.33
990 16.5113 30368.00 30455.60 174.26
991 16.5179 30602.00 30433.30 174.93
992 16.5244 30213.00 30411.10 173.82
993 16.5310 30376.00 30388.90 174.29
994 16.5376 30425.00 30366.70 174.43
995 16.5441 30019.00 30344.60 173.26
996 16.5507 30349.00 30322.50 174.21
997 16.5573 30635.00 30300.30 175.03
998 16.5639 30178.00 30278.30 173.72
999 16.5704 30320.00 30256.30 174.13
1000 16.5770 30165.00 30234.20 173.68
1001 16.5835 30632.00 30212.20 175.02
1002 16.5901 30326.00 30190.30 174.14
1003 16.5967 30056.00 30168.30 173.37
1004 16.6033 30102.00 30146.40 173.50
1005 16.6098 30347.00 30124.50 174.20
1006 16.6164 30317.00 30102.70 174.12
1007 16.6230 29837.00 30080.80 172.73
1008 16.6295 29998.00 30059.00 173.20
1009 16.6361 30006.00 30037.30 173.22
1010 16.6427 30140.00 30015.50 173.61
1011 16.6492 30088.00 29993.80 173.46
1012 16.6558 30260.00 29972.00 173.95
1013 16.6624 29830.00 29950.40 172.71
1014 16.6689 30150.00 29928.80 173.64
1015 16.6755 30114.00 29907.10 173.53
1016 16.6821 29475.00 29885.50 171.68
1017 16.6886 29965.00 29864.00 173.10
1018 16.6952 29724.00 29842.40 172.41
1019 16.7018 29823.00 29820.90 172.69
1020 16.7083 30027.00 29799.40 173.28
1021 16.7149 29814.00 29778.00 172.67
1022 16.7215 29607.00 29756.60 172.07
1023 16.7280 29869.00 29735.10 172.83
1024 16.7346 29772.00 29713.80 172.55
1025 16.7412 29463.00 29692.40 171.65
1026 16.7477 29949.00 29671.10 173.06
1027 16.7543 29882.00 29649.80 172.86
1028 16.7609 29597.00 29628.50 172.04
1029 16.7675 29492.00 29607.30 171.73
1030 16.7740 29689.00 29586.10 172.30
1031 16.7806 29574.00 29564.90 171.97
1032 16.7871 29838.00 29543.80 172.74
1033 16.7937 29312.00 29522.60 171.21
1034 16.8003 29738.00 29501.50 172.45
1035 16.8069 29467.00 29480.50 171.66
1036 16.8134 29298.00 29459.40 171.17
1037 16.8200 29230.00 29438.40 170.97
1038 16.8266 29342.00 29417.40 171.29
1039 16.8331 29524.00 29396.50 171.83
1040 16.8397 29484.00 29375.60 171.71
1041 16.8463 29172.00 29354.70 170.80
1042 16.8528 29577.00 29333.80 171.98
1043 16.8594 29287.00 29313.00 171.13
1044 16.8660 29184.00 29292.20 170.83
1045 16.8725 29193.00 29271.50 170.86
1046 16.8791 29545.00 29250.70 171.89
1047 16.8857 29170.00 29230.00 170.79
1048 16.8922 29329.00 29209.30 171.26
1049 16.8988 29271.00 29188.70 171.09
1050 16.9054 29207.00 29168.10 170.90
1051 16.9119 29309.00 29147.50 171.20
1052 16.9185 29044.00 29127.00 170.42
1053 16.9251 29165.00 29106.50 170.78
1054 16.9316 29328.00 29086.10 171.25
1055 16.9382 28998.00 29065.70 170.29
1056 16.9448 29272.00 29045.40 171.09
1057 16.9513 29049.00 29025.10 170.44
1058 16.9579 29157.00 29004.90 170.75
1059 16.9645 28780.00 28984.70 169.65
1060 16.9711 28612.00 28964.60 169.15
1061 16.9776 29152.00 28944.60 170.74
1062 16.9842 28869.00 28924.70 169.91
1063 16.9907 28713.00 28904.90 169.45
1064 16.9973 28928.00 28885.10 170.08
1065 17.0039 29103.00 28865.50 170.60
1066 17.0105 28884.00 28846.00 169.95
1067 17.0170 28995.00 28826.70 170.28
1068 17.0236 28791.00 28807.50 169.68
1069 17.0302 28755.00 28788.40 169.57
1070 17.0367 28432.00 28769.60 168.62
1071 17.0433 28494.00 28750.90 168.80
1072 17.0499 28759.00 28732.60 169.59
1073 17.0564 28766.00 28714.40 169.60
1074 17.0630 28817.00 28696.60 169.76
1075 17.0696 28745.00 28679.20 169.54
1076 17.0761 28446.00 28662.30 168.66
1077 17.0827 28685.00 28646.20 169.37
1078 17.0893 28935.00 28630.80 170.10
1079 17.0958 28764.00 28616.40 169.60
1080 17.1024 28396.00 28603.40 168.51
1081 17.1090 28354.00 28591.90 168.39
1082 17.1155 28686.00 28582.20 169.37
1083 17.1221 28840.00 28574.50 169.82
1084 17.1287 28769.00 28568.90 169.61
1085 17.1353 28724.00 28565.30 169.48
1086 17.1418 28240.00 28563.70 168.05
1087 17.1484 28570.00 28563.70 169.03
1088 17.1549 28698.00 28565.00 169.40
1089 17.1615 28562.00 28567.10 169.00
1090 17.1681 28459.00 28569.50 168.70
1091 17.1747 28435.00 28571.80 168.63
1092 17.1812 28506.00 28573.80 168.84
1093 17.1878 28114.00 28575.20 167.67
1094 17.1944 28345.00 28576.00 168.36
1095 17.2009 28653.00 28575.90 169.27
1096 17.2075 28077.00 28574.60 167.56
1097 17.2141 28570.00 28571.40 169.03
1098 17.2206 28484.00 28565.00 168.77
1099 17.2272 28524.00 28554.20 168.89
1100 17.2338 28312.00 28537.20 168.26
1101 17.2403 28330.00 28512.90 168.32
1102 17.2469 28083.00 28480.60 167.58
1103 17.2535 28568.00 28440.40 169.02
1104 17.2600 28330.00 28393.30 168.32
1105 17.2666 28589.00 28340.80 169.08
1106 17.2732 28079.00 28284.80 167.57
1107 17.2797 28525.00 28227.50 168.89
1108 17.2863 28152.00 28171.10 167.79
1109 17.2929 28335.00 28117.00 168.33
1110 17.2994 28446.00 28066.80 168.66
1111 17.3060 27807.00 28021.10 166.75
1112 17.3126 28068.00 27980.40 167.54
1113 17.3191 27809.00 27944.50 166.76
1114 17.3257 28131.00 27913.00 167.72
1115 17.3323 27920.00 27885.10 167.09
1116 17.3389 27582.00 27860.30 166.08
1117 17.3454 27812.00 27837.70 166.77
1118 17.3520 27968.00 27816.70 167.24
1119 17.3585 28016.00 27796.80 167.38
1120 17.3651 27860.00 27777.70 166.91
1121 17.3717 27869.00 27759.00 166.94
1122 17.3783 27838.00 27740.60 166.85
1123 17.3848 27885.00 27722.40 166.99
1124 17.3914 27806.00 27704.20 166.75
1125 17.3980 27623.00 27686.10 166.20
1126 17.4045 27440.00 27668.00 165.65
1127 17.4111 27393.00 27649.90 165.51
1128 17.4177 27863.00 27631.80 166.92
1129 17.4242 27701.00 27613.70 166.44
1130 17.4308 27348.00 27595.60 165.37
1131 17.4374 27648.00 27577.40 166.28
1132 17.4439 27668.00 27559.20 166.34
1133 17.4505 27415.00 27541.00 165.57
1134 17.4571 27575.00 27522.70 166.06
1135 17.4636 27361.00 27504.40 165.41
1136 17.4702 27496.00 27486.20 165.82
1137 17.4768 27334.00 27467.80 165.33
1138 17.4833 27672.00 27449.50 166.35
1139 17.4899 27529.00 27431.10 165.92
1140 17.4965 27321.00 27412.80 165.29
1141 17.5030 27474.00 27394.40 165.75
1142 17.5096 27505.00 27376.10 165.85
1143 17.5162 27411.00 27357.70 165.56
1144 17.5228 27383.00 27339.40 165.48
1145 17.5293 27074.00 27321.20 164.54
1146 17.5359 27352.00 27302.90 165.38
1147 17.5424 27268.00 27284.60 165.13
1148 17.5490 27262.00 27266.40 165.11
1149 17.5556 27130.00 27248.20 164.71
1150 17.5621 27289.00 27230.00 165.19
1151 17.5687 27215.00 27211.90 164.97
1152 17.5753 27187.00 27193.70 164.88
1153 17.5819 27102.00 27175.60 164.63
1154 17.5884 27567.00 27157.60 166.03
1155 17.5950 27061.00 27139.60 164.50
1156 17.6016 27055.00 27121.60 164.48
1157 17.6081 27245.00 27103.60 165.06
1158 17.6147 27056.00 27085.70 164.49
1159 17.6213 27173.00 27067.80 164.84
1160 17.6278 26992.00 27049.90 164.29
1161 17.6344 27030.00 27032.00 164.41
1162 17.6410 26889.00 27014.20 163.98
1163 17.6475 26898.00 26996.40 164.01
1164 17.6541 26712.00 26978.70 163.44
1165 17.6607 27149.00 26960.90 164.77
1166 17.6672 26986.00 26943.20 164.27
1167 17.6738 27030.00 26925.60 164.41
1168 17.6804 26938.00 26907.90 164.13
1169 17.6869 26767.00 26890.30 163.61
1170 17.6935 27006.00 26872.70 164.34
1171 17.7001 27326.00 26855.10 165.31
1172 17.7066 26744.00 26837.60 163.54
1173 17.7132 26952.00 26820.10 164.17
1174 17.7198 26618.00 26802.60 163.15
1175 17.7264 26908.00 26785.10 164.04
1176 17.7329 27094.00 26767.70 164.60
1177 17.7395 26889.00 26750.30 163.98
1178 17.7460 26938.00 26732.90 164.13
1179 17.7526 26678.00 26715.60 163.33
1180 17.7592 27003.00 26698.30 164.33
1181 17.7658 26645.00 26681.00 163.23
1182 17.7723 26721.00 26663.70 163.47
1183 17.7789 26752.00 26646.50 163.56
1184 17.7855 26509.00 26629.30 162.82
1185 17.7920 26592.00 26612.10 163.07
1186 17.7986 26406.00 26595.00 162.50
1187 17.8052 26599.00 26577.80 163.09
1188 17.8117 26485.00 26560.70 162.74
1189 17.8183 26540.00 26543.60 162.91
1190 17.8249 26560.00 26526.60 162.97
1191 17.8314 26655.00 26509.60 163.26
1192 17.8380 26621.00 26492.60 163.16
1193 17.8446 26525.00 26475.60 162.87
1194 17.8511 26547.00 26458.70 162.93
1195 17.8577 26321.00 26441.80 162.24
1196 17.8643 26537.00 26424.90 162.90
1197 17.8708 26404.00 26408.00 162.49
1198 17.8774 26190.00 26391.20 161.83
1199 17.8840 26321.00 26374.40 162.24
1200 17.8905 26435.00 26357.60 162.59
1201 17.8971 26340.00 26340.80 162.30
1202 17.9037 26341.00 26324.10 162.30
1203 17.9102 26167.00 26307.40 161.76
1204 17.9168 26396.00 26290.70 162.47
1205 17.9234 26211.00 26274.10 161.90
1206 17.9300 26350.00 26257.40 162.33
1207 17.9365 26143.00 26240.80 161.69
1208 17.9431 26315.00 26224.30 162.22
1209 17.9496 26412.00 26207.70 162.52
1210 17.9562 26159.00 26191.20 161.74
1211 17.9628 25894.00 26174.70 160.92
1212 17.9694 26093.00 26158.20 161.53
1213 17.9759 26254.00 26141.80 162.03
1214 17.9825 26273.00 26125.30 162.09
1215 17.9891 26179.00 26109.00 161.80
1216 17.9956 26034.00 26092.60 161.35
1217 18.0022 25676.00 26076.30 160.24
1218 18.0088 26238.00 26059.90 161.98
1219 18.0153 25912.00 26043.60 160.97
1220 18.0219 26084.00 26027.40 161.51
1221 18.0285 25852.00 26011.10 160.79
1222 18.0350 25999.00 25994.90 161.24
1223 18.0416 26025.00 25978.70 161.32
1224 18.0482 25836.00 25962.60 160.74
1225 18.0547 26070.00 25946.40 161.46
1226 18.0613 25954.00 25930.30 161.10
1227 18.0679 25996.00 25914.20 161.23
1228 18.0744 25958.00 25898.20 161.12
1229 18.0810 25627.00 25882.10 160.08
1230 18.0876 25810.00 25866.10 160.65
1231 18.0941 25720.00 25850.20 160.38
1232 18.1007 25833.00 25834.20 160.73
1233 18.1073 25812.00 25818.30 160.66
1234 18.1138 25918.00 25802.30 160.99
1235 18.1204 25666.00 25786.40 160.21
1236 18.1270 25702.00 25770.60 160.32
1237 18.1336 25847.00 25754.80 160.77
1238 18.1401 25881.00 25739.00 160.88
1239 18.1467 25858.00 25723.20 160.80
1240 18.1532 25828.00 25707.40 160.71
1241 18.1598 25752.00 25691.70 160.47
1242 18.1664 25612.00 25676.00 160.04
1243 18.1730 25668.00 25660.30 160.21
1244 18.1795 25708.00 25644.60 160.34
1245 18.1861 25402.00 25629.00 159.38
1246 18.1927 25884.00 25613.40 160.88
1247 18.1992 25602.00 25597.80 160.01
1248 18.2058 25526.00 25582.30 159.77
1249 18.2124 25633.00 25566.80 160.10
1250 18.2189 25696.00 25551.30 160.30
1251 18.2255 25633.00 25535.80 160.10
1252 18.2321 25521.00 25520.30 159.75
1253 18.2386 25077.00 25504.90 158.36
1254 18.2452 25590.00 25489.50 159.97
1255 18.2518 25419.00 25474.10 159.43
1256 18.2583 25460.00 25458.80 159.56
1257 18.2649 25686.00 25443.40 160.27
1258 18.2715 25111.00 25428.10 158.46
1259 18.2780 25327.00 25412.80 159.15
1260 18.2846 25343.00 25397.60 159.20
1261 18.2912 25309.00 25382.30 159.09
1262 18.2978 25640.00 25367.10 160.12
1263 18.3043 25041.00 25352.00 158.24
1264 18.3109 25683.00 25336.80 160.26
1265 18.3174 25034.00 25321.70 158.22
1266 18.3240 25199.00 25306.60 158.74
1267 18.3306 25354.00 25291.50 159.23
1268 18.3372 25335.00 25276.40 159.17
1269 18.3437 25026.00 25261.40 158.20
1270 18.3503 25150.00 25246.40 158.59
1271 18.3569 25540.00 25231.40 159.81
1272 18.3634 25265.00 25216.50 158.95
1273 18.3700 24978.00 25201.50 158.04
1274 18.3766 25170.00 25186.60 158.65
1275 18.3831 25180.00 25171.70 158.68
1276 18.3897 25119.00 25156.90 158.49
1277 18.3963 25085.00 25142.10 158.38
1278 18.4028 25134.00 25127.20 158.54
1279 18.4094 24903.00 25112.50 157.81
1280 18.4160 25077.00 25097.70 158.36
1281 18.4225 25347.00 25083.00 159.21
1282 18.4291 25316.00 25068.30 159.11
1283 18.4357 25068.00 25053.60 158.33
1284 18.4422 24796.00 25038.90 157.47
1285 18.4488 24779.00 25024.30 157.41
1286 18.4554 25169.00 25009.70 158.65
1287 18.4619 24909.00 24995.10 157.83
1288 18.4685 25009.00 24980.50 158.14
1289 18.4751 24883.00 24966.00 157.74
1290 18.4816 24847.00 24951.50 157.63
1291 18.4882 24893.00 24937.00 157.77
1292 18.4948 25001.00 24922.50 158.12
1293 18.5014 24793.00 24908.00 157.46
1294 18.5079 24785.00 24893.60 157.43
1295 18.5145 24847.00 24879.20 157.63
1296 18.5210 24969.00 24864.90 158.02
1297 18.5276 24413.00 24850.50 156.25
1298 18.5342 24809.00 24836.20 157.51
1299 18.5408 25160.00 24821.90 158.62
1300 18.5473 24874.00 24807.60 157.71
1301 18.5539 24842.00 24793.40 157.61
1302 18.5605 24892.00 24779.20 157.77
1303 18.5670 24596.00 24765.00 156.83
1304 18.5736 24938.00 24750.80 157.92
1305 18.5802 24780.00 24736.70 157.42
1306 18.5867 24799.00 24722.50 157.48
1307 18.5933 24823.00 24708.40 157.55
1308 18.5999 24602.00 24694.40 156.85
1309 18.6064 24532.00 24680.30 156.63
1310 18.6130 24867.00 24666.30 157.69
1311 18.6196 24860.00 24652.30 157.67
1312 18.6261 24701.00 24638.30 157.17
1313 18.6327 24223.00 24624.40 155.64
1314 18.6393 24365.00 24610.40 156.09
1315 18.6458 24668.00 24596.50 157.06
1316 18.6524 24463.00 24582.70 156.41
1317 18.6590 24275.00 24568.80 155.80
1318 18.6655 24670.00 24555.00 157.07
1319 18.6721 24691.00 24541.20 157.13
1320 18.6787 24348.00 24527.40 156.04
1321 18.6852 24284.00 24513.70 155.83
1322 18.6918 24556.00 24499.90 156.70
1323 18.6984 24752.00 24486.20 157.33
1324 18.7050 24462.00 24472.60 156.40
1325 18.7115 24366.00 24458.90 156.10
1326 18.7181 24471.00 24445.30 156.43
1327 18.7246 24328.00 24431.70 155.97
1328 18.7312 24274.00 24418.10 155.80
1329 18.7378 24307.00 24404.60 155.91
1330 18.7444 24175.00 24391.10 155.48
1331 18.7509 24091.00 24377.60 155.21
1332 18.7575 23949.00 24364.20 154.76
1333 18.7641 24224.00 24350.80 155.64
1334 18.7706 24446.00 24337.40 156.35
1335 18.7772 24556.00 24324.00 156.70
1336 18.7838 24230.00 24310.70 155.66
1337 18.7903 24366.00 24297.40 156.10
1338 18.7969 24324.00 24284.20 155.96
1339 18.8035 24218.00 24271.00 155.62
1340 18.8100 24113.00 24257.90 155.28
1341 18.8166 24425.00 24244.80 156.29
1342 18.8232 24353.00 24231.80 156.05
1343 18.8297 24345.00 24218.80 156.03
1344 18.8363 24213.00 24205.90 155.60
1345 18.8429 24421.00 24193.20 156.27
1346 18.8494 24209.00 24180.40 155.59
1347 18.8560 24104.00 24167.80 155.26
1348 18.8626 24032.00 24155.20 155.02
1349 18.8691 24270.00 24142.80 155.79
1350 18.8757 23953.00 24130.50 154.77
1351 18.8823 24082.00 24118.30 155.18
1352 18.8888 24022.00 24106.30 154.99
1353 18.8954 23938.00 24094.60 154.72
1354 18.9020 24143.00 24083.10 155.38
1355 18.9086 24212.00 24072.00 155.60
1356 18.9151 24070.00 24061.40 155.15
1357 18.9217 24000.00 24051.40 154.92
1358 18.9282 23885.00 24042.10 154.55
1359 18.9348 24134.00 24033.70 155.35
1360 18.9414 23963.00 24026.40 154.80
1361 18.9480 23827.00 24020.10 154.36
1362 18.9545 24010.00 24014.90 154.95
1363 18.9611 24338.00 24010.90 156.01
1364 18.9677 23876.00 24007.80 154.52
1365 18.9742 24042.00 24005.50 155.05
1366 18.9808 24224.00 24003.80 155.64
1367 18.9874 24029.00 24002.40 155.01
1368 18.9939 24100.00 24001.20 155.24
1369 19.0005 24275.00 23999.80 155.80
1370 19.0071 24172.00 23998.30 155.47
1371 19.0136 24050.00 23996.50 155.08
1372 19.0202 24178.00 23994.30 155.49
1373 19.0268 24333.00 23991.40 155.99
1374 19.0333 24006.00 23987.40 154.94
1375 19.0399 24137.00 23981.80 155.36
1376 19.0465 24205.00 23973.80 155.58
1377 19.0530 24118.00 23962.60 155.30
1378 19.0596 23918.00 23947.40 154.65
1379 19.0662 23919.00 23928.10 154.66
1380 19.0728 24345.00 23904.80 156.03
1381 19.0793 23863.00 23877.90 154.48
1382 19.0859 23955.00 23848.50 154.77
1383 19.0924 23945.00 23817.40 154.74
1384 19.0990 23973.00 23786.00 154.83
1385 19.1056 23961.00 23755.10 154.79
1386 19.1122 23649.00 23725.80 153.78
1387 19.1187 23670.00 23698.60 153.85
1388 19.1253 23776.00 23673.70 154.20
1389 19.1319 23807.00 23651.50 154.29
1390 19.1384 23506.00 23631.60 153.32
1391 19.1450 24003.00 23613.80 154.93
1392 19.1516 23764.00 23597.80 154.16
1393 19.1581 23627.00 23583.10 153.71
1394 19.1647 23940.00 23569.40 154.73
1395 19.1713 23563.00 23556.40 153.50
1396 19.1778 23555.00 23543.90 153.48
1397 19.1844 23553.00 23531.60 153.47
1398 19.1910 23709.00 23519.60 153.98
1399 19.1975 23715.00 23507.70 154.00
1400 19.2041 23540.00 23495.90 153.43
1401 19.2107 23733.00 23484.10 154.05
1402 19.2172 23632.00 23472.40 153.73
1403 19.2238 23343.00 23460.70 152.78
1404 19.2304 23532.00 23449.00 153.40
1405 19.2369 23250.00 23437.20 152.48
1406 19.2435 23498.00 23425.50 153.29
1407 19.2501 23637.00 23413.80 153.74
1408 19.2566 23562.00 23402.10 153.50
1409 19.2632 23419.00 23390.40 153.03
1410 19.2698 23150.00 23378.70 152.15
1411 19.2764 23565.00 23367.00 153.51
1412 19.2829 23437.00 23355.30 153.09
1413 19.2895 23319.00 23343.60 152.71
1414 19.2960 23414.00 23331.90 153.02
1415 19.3026 23314.00 23320.20 152.69
1416 19.3092 23272.00 23308.50 152.55
1417 19.3158 23032.00 23296.90 151.76
1418 19.3223 23441.00 23285.20 153.10
1419 19.3289 23186.00 23273.60 152.27
1420 19.3355 23127.00 23262.00 152.08
1421 19.3420 23472.00 23250.40 153.21
1422 19.3486 23140.00 23238.80 152.12
1423 19.3552 23162.00 23227.20 152.19
1424 19.3617 23068.00 23215.70 151.88
1425 19.3683 23170.00 23204.10 152.22
1426 19.3749 22973.00 23192.60 151.57
1427 19.3814 23323.00 23181.20 152.72
1428 19.3880 23381.00 23169.70 152.91
1429 19.3946 23111.00 23158.30 152.02
1430 19.4011 23210.00 23146.90 152.35
1431 19.4077 22987.00 23135.50 151.62
1432 19.4143 22956.00 23124.10 151.51
1433 19.4208 23279.00 23112.80 152.57
1434 19.4274 23374.00 23101.50 152.89
1435 19.4340 23141.00 23090.20 152.12
1436 19.4405 23065.00 23078.90 151.87
1437 19.4471 23002.00 23067.70 151.66
1438 19.4537 23184.00 23056.40 152.26
1439 19.4603 22956.00 23045.20 151.51
1440 19.4668 23196.00 23034.00 152.30
1441 19.4734 23230.00 23022.90 152.41
1442 19.4799 23048.00 23011.70 151.82
1443 19.4865 23330.00 23000.60 152.74
1444 19.4931 22947.00 22989.50 151.48
1445 19.4996 22954.00 22978.40 151.51
1446 19.5062 22951.00 22967.40 151.50
1447 19.5128 22926.00 22956.30 151.41
1448 19.5194 23189.00 22945.30 152.28
1449 19.5259 22645.00 22934.40 150.48
1450 19.5325 23154.00 22923.30 152.16
1451 19.5391 22966.00 22912.40 151.54
1452 19.5456 22888.00 22901.40 151.29
1453 19.5522 22919.00 22890.50 151.39
1454 19.5588 23091.00 22879.60 151.96
1455 19.5653 23008.00 22868.80 151.68
1456 19.5719 22845.00 22857.90 151.15
1457 19.5785 22882.00 22847.10 151.27
1458 19.5850 22592.00 22836.30 150.31
1459 19.5916 22935.00 22825.50 151.44
1460 19.5982 22837.00 22814.70 151.12
1461 19.6047 22695.00 22804.00 150.65
1462 19.6113 22863.00 22793.30 151.21
1463 19.6179 22694.00 22782.60 150.65
1464 19.6244 23092.00 22771.90 151.96
1465 19.6310 22914.00 22761.20 151.37
1466 19.6376 22494.00 22750.60 149.98
1467 19.6441 22631.00 22740.00 150.44
1468 19.6507 22840.00 22729.40 151.13
1469 19.6573 22868.00 22718.80 151.22
1470 19.6639 22746.00 22708.20 150.82
1471 19.6704 22837.00 22697.70 151.12
1472 19.6770 22743.00 22687.20 150.81
1473 19.6835 22363.00 22676.70 149.54
1474 19.6901 22673.00 22666.20 150.58
1475 19.6967 22656.00 22655.70 150.52
1476 19.7033 22788.00 22645.30 150.96
1477 19.7098 22733.00 22634.90 150.77
1478 19.7164 22535.00 22624.50 150.12
1479 19.7230 22470.00 22614.10 149.90
1480 19.7295 22771.00 22603.70 150.90
1481 19.7361 22672.00 22593.40 150.57
1482 19.7427 22603.00 22583.10 150.34
1483 19.7492 22872.00 22572.80 151.24
1484 19.7558 22617.00 22562.50 150.39
1485 19.7624 22393.00 22552.20 149.64
1486 19.7689 22472.00 22542.00 149.91
1487 19.7755 22640.00 22531.80 150.47
1488 19.7821 22413.00 22521.60 149.71
1489 19.7886 22653.00 22511.40 150.51
1490 19.7952 22400.00 22501.20 149.67
1491 19.8018 22435.00 22491.10 149.78
1492 19.8083 22050.00 22481.00 148.49
1493 19.8149 22544.00 22470.90 150.15
1494 19.8215 22245.00 22463.80 149.15
1495 19.8280 22655.00 22453.70 150.52
1496 19.8346 22337.00 22443.70 149.46
1497 19.8412 22295.00 22433.70 149.32
1498 19.8477 22257.00 22423.70 149.19
1499 19.8543 22294.00 22413.70 149.31
1500 19.8609 22377.00 22403.80 149.59
1501 19.8675 22292.00 22393.90 149.30
1502 19.8740 22398.00 22383.90 149.66
1503 19.8806 22376.00 22374.00 149.59
1504 19.8871 22149.00 22364.20 148.82
1505 19.8937 22248.00 22354.30 149.16
1506 19.9003 21988.00 22344.50 148.28
1507 19.9069 22129.00 22334.70 148.76
1508 19.9134 22176.00 22324.90 148.92
1509 19.9200 22180.00 22315.10 148.93
1510 19.9266 22335.00 22305.30 149.45
1511 19.9331 22258.00 22295.60 149.19
1512 19.9397 22246.00 22285.90 149.15
1513 19.9463 22216.00 22276.20 149.05
1514 19.9528 22210.00 22266.50 149.03
1515 19.9594 22195.00 22256.80 148.98
1516 19.9660 22050.00 22247.20 148.49
1517 19.9725 22195.00 22237.60 148.98
1518 19.9791 22256.00 22228.00 149.18
1519 19.9857 22102.00 22218.40 148.67
1520 19.9922 22114.00 22208.80 148.71
1521 19.9988 22275.00 22199.20 149.25
1522 20.0054 21943.00 22189.70 148.13
1523 20.0119 21814.00 22180.20 147.70
1524 20.0185 21953.00 22170.70 148.16
1525 20.0251 22141.00 22161.20 148.80
1526 20.0317 22156.00 22151.80 148.85
1527 20.0382 22069.00 22142.30 148.56
1528 20.0448 22463.00 22132.90 149.88
1529 20.0513 21996.00 22123.50 148.31
1530 20.0579 21906.00 22114.10 148.01
1531 20.0645 21979.00 22104.80 148.25
1532 20.0711 21838.00 22095.40 147.78
1533 20.0776 22087.00 22086.10 148.62
1534 20.0842 22070.00 22076.80 148.56
1535 20.0908 22106.00 22067.50 148.68
1536 20.0973 21983.00 22058.30 148.27
1537 20.1039 22072.00 22049.00 148.57
1538 20.1105 21978.00 22039.80 148.25
1539 20.1170 22125.00 22030.50 148.74
1540 20.1236 21907.00 22021.40 148.01
1541 20.1302 21967.00 22012.20 148.21
1542 20.1367 21910.00 22003.00 148.02
1543 20.1433 21834.00 21993.90 147.76
1544 20.1499 21860.00 21984.70 147.85
1545 20.1564 21992.00 21975.70 148.30
1546 20.1630 21877.00 21966.60 147.91
1547 20.1696 22146.00 21957.50 148.82
1548 20.1761 22087.00 21948.40 148.62
1549 20.1827 21996.00 21939.40 148.31
1550 20.1893 21885.00 21930.40 147.94
1551 20.1958 21734.00 21921.40 147.43
1552 20.2024 21796.00 21912.40 147.63
1553 20.2090 21800.00 21903.50 147.65
1554 20.2155 21954.00 21894.50 148.17
1555 20.2221 21977.00 21885.60 148.25
1556 20.2287 21500.00 21876.70 146.63
1557 20.2353 21683.00 21867.80 147.25
1558 20.2418 22023.00 21859.00 148.40
1559 20.2484 21787.00 21850.10 147.60
1560 20.2549 21802.00 21841.30 147.65
1561 20.2615 21688.00 21832.50 147.27
1562 20.2681 21744.00 21823.60 147.46
1563 20.2747 21759.00 21814.90 147.51
1564 20.2812 21767.00 21806.10 147.54
1565 20.2878 21866.00 21797.40 147.87
1566 20.2944 21413.00 21788.60 146.33
1567 20.3009 21725.00 21779.90 147.39
1568 20.3075 21852.00 21771.30 147.82
1569 20.3141 21591.00 21762.60 146.94
1570 20.3206 21668.00 21753.90 147.20
1571 20.3272 21805.00 21745.30 147.66
1572 20.3338 21660.00 21736.70 147.17
1573 20.3403 21836.00 21728.10 147.77
1574 20.3469 22103.00 21719.50 148.67
1575 20.3535 21634.00 21710.90 147.09
1576 20.3600 21745.00 21702.40 147.46
1577 20.3666 21682.00 21693.90 147.25
1578 20.3732 21613.00 21685.30 147.01
1579 20.3797 21553.00 21676.90 146.81
1580 20.3863 21667.00 21668.40 147.20
1581 20.3929 21611.00 21659.90 147.01
1582 20.3994 21722.00 21651.50 147.38
1583 20.4060 21767.00 21643.10 147.54
1584 20.4126 22019.00 21634.60 148.39
1585 20.4191 21667.00 21626.30 147.20
1586 20.4257 21383.00 21617.90 146.23
1587 20.4323 21739.00 21609.50 147.44
1588 20.4389 21389.00 21601.20 146.25
1589 20.4454 21770.00 21592.90 147.55
1590 20.4520 21477.00 21584.60 146.55
1591 20.4585 21666.00 21576.30 147.19
1592 20.4651 21338.00 21568.00 146.07
1593 20.4717 21492.00 21559.80 146.60
1594 20.4783 21642.00 21551.60 147.11
1595 20.4848 21343.00 21543.30 146.09
1596 20.4914 21462.00 21535.20 146.50
1597 20.4980 21476.00 21527.00 146.55
1598 20.5045 21502.00 21518.80 146.64
1599 20.5111 21370.00 21510.70 146.18
1600 20.5177 21484.00 21502.50 146.57
1601 20.5242 21507.00 21494.40 146.65
1602 20.5308 21287.00 21486.30 145.90
1603 20.5374 21298.00 21478.30 145.94
1604 20.5439 21460.00 21470.20 146.49
1605 20.5505 21413.00 21462.20 146.33
1606 20.5571 21324.00 21454.20 146.03
1607 20.5636 21631.00 21446.10 147.07
1608 20.5702 21675.00 21438.20 147.22
1609 20.5768 21102.00 21430.20 145.26
1610 20.5833 21486.00 21422.20 146.58
1611 20.5899 21266.00 21414.30 145.83
1612 20.5965 21260.00 21406.40 145.81
1613 20.6030 21393.00 21398.50 146.26
1614 20.6096 21338.00 21390.60 146.07
1615 20.6162 21565.00 21382.70 146.85
1616 20.6227 21318.00 21374.90 146.01
1617 20.6293 21334.00 21367.10 146.06
1618 20.6359 21298.00 21359.20 145.94
1619 20.6425 21009.00 21351.40 144.95
1620 20.6490 21347.00 21343.70 146.11
1621 20.6556 21449.00 21335.90 146.46
1622 20.6621 21613.00 21328.20 147.01
1623 20.6687 21142.00 21320.40 145.40
1624 20.6753 21313.00 21312.70 145.99
1625 20.6819 21124.00 21305.00 145.34
1626 20.6884 21016.00 21297.30 144.97
1627 20.6950 21611.00 21289.70 147.01
1628 20.7016 21262.00 21282.00 145.82
1629 20.7081 21137.00 21274.40 145.39
1630 20.7147 21066.00 21266.80 145.14
1631 20.7213 21253.00 21259.20 145.78
1632 20.7278 21054.00 21251.60 145.10
1633 20.7344 21317.00 21244.10 146.00
1634 20.7410 21250.00 21236.50 145.77
1635 20.7475 21435.00 21229.00 146.41
1636 20.7541 20996.00 21221.50 144.90
1637 20.7607 21344.00 21214.00 146.10
1638 20.7672 21108.00 21206.60 145.29
1639 20.7738 21296.00 21199.10 145.93
1640 20.7804 21153.00 21191.70 145.44
1641 20.7869 21032.00 21184.30 145.02
1642 20.7935 21597.00 21176.90 146.96
1643 20.8001 20969.00 21169.50 144.81
1644 20.8067 21184.00 21162.10 145.55
1645 20.8132 21299.00 21154.80 145.94
1646 20.8198 21104.00 21147.40 145.27
1647 20.8263 21084.00 21140.10 145.20
1648 20.8329 21007.00 21132.80 144.94
1649 20.8395 21046.00 21125.60 145.07
1650 20.8461 21164.00 21118.30 145.48
1651 20.8526 21004.00 21111.00 144.93
1652 20.8592 21249.00 21103.80 145.77
1653 20.8658 20955.00 21096.60 144.76
1654 20.8723 20975.00 21089.40 144.83
1655 20.8789 21217.00 21082.20 145.66
1656 20.8855 21130.00 21075.10 145.36
1657 20.8920 21403.00 21067.90 146.30
1658 20.8986 20627.00 21060.80 143.62
1659 20.9052 21117.00 21053.70 145.32
1660 20.9117 20985.00 21046.60 144.86
1661 20.9183 21063.00 21039.60 145.13
1662 20.9249 21145.00 21032.50 145.41
1663 20.9314 21101.00 21025.50 145.26
1664 20.9380 21065.00 21018.50 145.14
1665 20.9446 21344.00 21011.50 146.10
1666 20.9511 21068.00 21004.50 145.15
1667 20.9577 20995.00 20997.50 144.90
1668 20.9643 21130.00 20990.60 145.36
1669 20.9708 20989.00 20983.70 144.88
1670 20.9774 20902.00 20976.80 144.57
1671 20.9840 20954.00 20969.90 144.76
1672 20.9905 20687.00 20963.00 143.83
1673 20.9971 20784.00 20956.20 144.17
1674 21.0037 21042.00 20953.60 145.06
1675 21.0103 20798.00 20946.80 144.21
1676 21.0168 20913.00 20940.10 144.61
1677 21.0234 20831.00 20933.30 144.33
1678 21.0299 21009.00 20926.60 144.95
1679 21.0365 21231.00 20919.90 145.71
1680 21.0431 21145.00 20913.20 145.41
1681 21.0497 20786.00 20906.50 144.17
1682 21.0562 20801.00 20899.90 144.23
1683 21.0628 20907.00 20893.20 144.59
1684 21.0694 21084.00 20886.60 145.20
1685 21.0759 20453.00 20880.00 143.01
1686 21.0825 20798.00 20873.40 144.21
1687 21.0891 20735.00 20866.90 144.00
1688 21.0956 20989.00 20860.30 144.88
1689 21.1022 20780.00 20853.80 144.15
1690 21.1088 20785.00 20847.30 144.17
1691 21.1153 20936.00 20840.90 144.69
1692 21.1219 20942.00 20834.40 144.71
1693 21.1285 20695.00 20828.00 143.86
1694 21.1350 20778.00 20821.60 144.15
1695 21.1416 20904.00 20815.20 144.58
1696 21.1482 20714.00 20808.80 143.92
1697 21.1547 20892.00 20802.40 144.54
1698 21.1613 20716.00 20796.10 143.93
1699 21.1679 20858.00 20789.80 144.42
1700 21.1744 20828.00 20783.50 144.32
1701 21.1810 20711.00 20777.30 143.91
1702 21.1876 20942.00 20771.00 144.71
1703 21.1942 20911.00 20764.80 144.61
1704 21.2007 20825.00 20758.60 144.31
1705 21.2073 20636.00 20752.40 143.65
1706 21.2139 20762.00 20746.30 144.09
1707 21.2204 20713.00 20740.20 143.92
1708 21.2270 20805.00 20734.10 144.24
1709 21.2335 20791.00 20728.00 144.19
1710 21.2401 20786.00 20721.90 144.17
1711 21.2467 20676.00 20715.90 143.79
1712 21.2533 20692.00 20709.90 143.85
1713 21.2598 20528.00 20703.90 143.28
1714 21.2664 20706.00 20698.00 143.90
1715 21.2730 20703.00 20692.10 143.88
1716 21.2795 20490.00 20686.10 143.14
1717 21.2861 20533.00 20680.30 143.29
1718 21.2927 20337.00 20674.40 142.61
1719 21.2992 20431.00 20668.60 142.94
1720 21.3058 20689.00 20662.80 143.84
1721 21.3124 20635.00 20657.00 143.65
1722 21.3189 20664.00 20651.30 143.75
1723 21.3255 20408.00 20645.60 142.86
1724 21.3321 20539.00 20639.90 143.31
1725 21.3386 20479.00 20634.30 143.10
1726 21.3452 20975.00 20628.70 144.83
1727 21.3518 20514.00 20623.10 143.23
1728 21.3583 20594.00 20617.60 143.51
1729 21.3649 20443.00 20612.10 142.98
1730 21.3715 20416.00 20606.60 142.88
1731 21.3780 20593.00 20601.20 143.50
1732 21.3846 20539.00 20595.80 143.31
1733 21.3912 20947.00 20590.40 144.73
1734 21.3978 20764.00 20585.10 144.10
1735 21.4043 20570.00 20579.80 143.42
1736 21.4109 20546.00 20574.50 143.34
1737 21.4174 20589.00 20569.30 143.49
1738 21.4240 20599.00 20564.20 143.52
1739 21.4306 20532.00 20559.00 143.29
1740 21.4371 20462.00 20554.00 143.04
1741 21.4437 20671.00 20548.90 143.77
1742 21.4503 20485.00 20543.90 143.13
1743 21.4569 20486.00 20539.00 143.13
1744 21.4634 20631.00 20534.10 143.63
1745 21.4700 20682.00 20529.30 143.81
1746 21.4766 20514.00 20524.50 143.23
1747 21.4831 20646.00 20519.80 143.69
1748 21.4897 20340.00 20515.10 142.62
1749 21.4963 20345.00 20510.50 142.64
1750 21.5028 20467.00 20505.90 143.06
1751 21.5094 20289.00 20501.50 142.44
1752 21.5160 20262.00 20497.00 142.35
1753 21.5225 20239.00 20492.70 142.26
1754 21.5291 20522.00 20488.40 143.26
1755 21.5357 20267.00 20484.20 142.36
1756 21.5422 20456.00 20480.10 143.02
1757 21.5488 20580.00 20476.10 143.46
1758 21.5554 20610.00 20472.10 143.56
1759 21.5619 20695.00 20468.20 143.86
1760 21.5685 20274.00 20464.50 142.39
1761 21.5751 20374.00 20460.80 142.74
1762 21.5816 20641.00 20457.20 143.67
1763 21.5882 20235.00 20453.80 142.25
1764 21.5948 20500.00 20450.40 143.18
1765 21.6014 20651.00 20447.20 143.71
1766 21.6079 20272.00 20444.10 142.38
1767 21.6145 20626.00 20441.10 143.62
1768 21.6210 20467.00 20438.30 143.06
1769 21.6276 20451.00 20435.60 143.01
1770 21.6342 20763.00 20433.10 144.09
1771 21.6408 20469.00 20430.70 143.07
1772 21.6473 20242.00 20428.60 142.27
1773 21.6539 20348.00 20426.60 142.65
1774 21.6605 20307.00 20424.80 142.50
1775 21.6670 20370.00 20423.30 142.72
1776 21.6736 20406.00 20422.00 142.85
1777 21.6802 20564.00 20420.90 143.40
1778 21.6867 20334.00 20420.20 142.60
1779 21.6933 20391.00 20419.80 142.80
1780 21.6999 20350.00 20419.70 142.65
1781 21.7064 19935.00 20420.10 141.19
1782 21.7130 20466.00 20420.90 143.06
1783 21.7196 20393.00 20422.30 142.80
1784 21.7261 20502.00 20424.20 143.18
1785 21.7327 20568.00 20426.90 143.41
1786 21.7393 20462.00 20430.40 143.04
1787 21.7458 20303.00 20434.80 142.49
1788 21.7524 20284.00 20440.40 142.42
1789 21.7590 20402.00 20447.20 142.84
1790 21.7655 20542.00 20455.60 143.32
1791 21.7721 20460.00 20465.80 143.04
1792 21.7787 20750.00 20478.00 144.05
1793 21.7852 20282.00 20492.70 142.41
1794 21.7918 20543.00 20510.20 143.33
1795 21.7984 20407.00 20530.80 142.85
1796 21.8050 20383.00 20555.20 142.77
1797 21.8115 20508.00 20583.70 143.21
1798 21.8181 20442.00 20616.90 142.98
1799 21.8246 20629.00 20655.30 143.63
1800 21.8312 20555.00 20699.70 143.37
1801 21.8378 20782.00 20750.90 144.16
1802 21.8444 20915.00 20809.60 144.62
1803 21.8509 20929.00 20877.10 144.67
1804 21.8575 21037.00 20954.70 145.04
1805 21.8641 21031.00 21044.80 145.02
1806 21.8706 21271.00 21150.40 145.85
1807 21.8772 21438.00 21275.70 146.42
1808 21.8838 21844.00 21426.10 147.80
1809 21.8903 22015.00 21609.70 148.38
1810 21.8969 21755.00 21835.70 147.50
1811 21.9035 22473.00 22115.80 149.91
1812 21.9100 22843.00 22462.70 151.14
1813 21.9166 23296.00 22888.90 152.63
1814 21.9232 24034.00 23408.10 155.03
1815 21.9297 24296.00 24029.60 155.87
1816 21.9363 24753.00 24758.20 157.33
1817 21.9429 25609.00 25591.60 160.03
1818 21.9494 26817.00 26524.30 163.76
1819 21.9560 27750.00 27541.60 166.58
1820 21.9626 28512.00 28624.40 168.85
1821 21.9692 29775.00 29751.80 172.55
1822 21.9757 30861.00 30903.20 175.67
1823 21.9823 32763.00 32064.60 181.01
1824 21.9888 33321.00 33222.00 182.54
1825 21.9954 34903.00 34362.90 186.82
1826 22.0020 36069.00 35471.70 189.92
1827 22.0086 36929.00 36518.70 192.17
1828 22.0151 37657.00 37462.20 194.05
1829 22.0217 38765.00 38233.70 196.89
1830 22.0283 39009.00 38751.00 197.51
1831 22.0348 38980.00 38929.90 197.43
1832 22.0414 38313.00 38705.20 195.74
1833 22.0480 37809.00 38047.60 194.45
1834 22.0545 36702.00 36973.10 191.58
1835 22.0611 35027.00 35541.20 187.15
1836 22.0677 33657.00 33844.20 183.46
1837 22.0742 31636.00 31985.10 177.87
1838 22.0808 29469.00 30075.70 171.66
1839 22.0874 27754.00 28219.90 166.60
1840 22.0939 26182.00 26504.60 161.81
1841 22.1005 24810.00 24984.40 157.51
1842 22.1071 23686.00 23696.20 153.90
1843 22.1136 22581.00 22649.80 150.27
1844 22.1202 22106.00 21834.20 148.68
1845 22.1268 21646.00 21224.10 147.13
1846 22.1333 21146.00 20784.20 145.42
1847 22.1399 20965.00 20480.00 144.79
1848 22.1465 21088.00 20278.10 145.22
1849 22.1530 20231.00 20149.80 142.24
1850 22.1596 20426.00 20072.20 142.92
1851 22.1662 20266.00 20028.60 142.36
1852 22.1728 20196.00 20007.10 142.11
1853 22.1793 20235.00 19999.80 142.25
1854 22.1859 20131.00 20001.30 141.88
1855 22.1924 20350.00 20008.10 142.65
1856 22.1990 20238.00 20017.90 142.26
1857 22.2056 20145.00 20029.20 141.93
1858 22.2122 20120.00 20040.70 141.85
1859 22.2187 19918.00 20051.50 141.13
1860 22.2253 20057.00 20061.10 141.62
1861 22.2319 19866.00 20069.00 140.95
1862 22.2384 20245.00 20074.80 142.29
1863 22.2450 20109.00 20078.60 141.81
1864 22.2516 20009.00 20080.20 141.45
1865 22.2581 20030.00 20079.80 141.53
1866 22.2647 19947.00 20077.50 141.23
1867 22.2713 19812.00 20073.60 140.76
1868 22.2778 19935.00 20068.10 141.19
1869 22.2844 20388.00 20061.40 142.79
1870 22.2910 20048.00 20053.70 141.59
1871 22.2975 19788.00 20045.20 140.67
1872 22.3041 19889.00 20036.10 141.03
1873 22.3107 19932.00 20026.50 141.18
1874 22.3172 19890.00 20016.70 141.03
1875 22.3238 20043.00 20006.60 141.57
1876 22.3304 20041.00 19996.60 141.57
1877 22.3369 20028.00 19986.50 141.52
1878 22.3435 20154.00 19976.50 141.96
1879 22.3501 19984.00 19966.70 141.37
1880 22.3566 19885.00 19957.00 141.01
1881 22.3632 19681.00 19947.60 140.29
1882 22.3698 19947.00 19938.40 141.23
1883 22.3764 20052.00 19929.40 141.60
1884 22.3829 19984.00 19920.60 141.37
1885 22.3895 19943.00 19912.00 141.22
1886 22.3960 19711.00 19903.70 140.40
1887 22.4026 19847.00 19895.60 140.88
1888 22.4092 19824.00 19887.80 140.80
1889 22.4158 19853.00 19880.10 140.90
1890 22.4223 19684.00 19872.60 140.30
1891 22.4289 20093.00 19865.40 141.75
1892 22.4355 19826.00 19858.30 140.80
1893 22.4420 19761.00 19851.40 140.57
1894 22.4486 19871.00 19844.60 140.96
1895 22.4552 19613.00 19838.00 140.05
1896 22.4617 19531.00 19831.60 139.75
1897 22.4683 19759.00 19825.30 140.57
1898 22.4749 19783.00 19819.20 140.65
1899 22.4814 20113.00 19813.20 141.82
1900 22.4880 19745.00 19807.30 140.52
1901 22.4946 19773.00 19801.50 140.62
1902 22.5011 19851.00 19795.90 140.89
1903 22.5077 19865.00 19790.30 140.94
1904 22.5143 19683.00 19784.90 140.30
1905 22.5208 19599.00 19779.60 140.00
1906 22.5274 19711.00 19774.40 140.40
1907 22.5340 19867.00 19769.20 140.95
1908 22.5405 19841.00 19764.20 140.86
1909 22.5471 19561.00 19759.30 139.86
1910 22.5537 19723.00 19754.50 140.44
1911 22.5602 19674.00 19749.70 140.26
1912 22.5668 19796.00 19745.10 140.70
1913 22.5734 19512.00 19740.50 139.68
1914 22.5800 19839.00 19736.00 140.85
1915 22.5865 19541.00 19731.60 139.79
1916 22.5931 19784.00 19727.30 140.66
1917 22.5996 19525.00 19723.00 139.73
1918 22.6062 19666.00 19718.90 140.24
1919 22.6128 19792.00 19714.80 140.68
1920 22.6194 19750.00 19710.80 140.54
1921 22.6259 19613.00 19706.80 140.05
1922 22.6325 19550.00 19703.00 139.82
1923 22.6391 19744.00 19699.20 140.51
1924 22.6456 19710.00 19695.50 140.39
1925 22.6522 19813.00 19691.90 140.76
1926 22.6588 19625.00 19688.30 140.09
1927 22.6653 19534.00 19684.90 139.76
1928 22.6719 19601.00 19681.50 140.00
1929 22.6785 19581.00 19678.20 139.93
1930 22.6850 19697.00 19674.90 140.35
1931 22.6916 19453.00 19671.80 139.47
1932 22.6982 19907.00 19668.70 141.09
1933 22.7047 19625.00 19665.70 140.09
1934 22.7113 19536.00 19662.80 139.77
1935 22.7179 19614.00 19660.00 140.05
1936 22.7244 19569.00 19657.30 139.89
1937 22.7310 19523.00 19654.70 139.73
1938 22.7376 19846.00 19652.10 140.88
1939 22.7442 19681.00 19649.70 140.29
1940 22.7507 19525.00 19647.30 139.73
1941 22.7573 19393.00 19645.10 139.26
1942 22.7638 19751.00 19643.00 140.54
1943 22.7704 19584.00 19640.90 139.94
1944 22.7770 19569.00 19639.00 139.89
1945 22.7836 19681.00 19637.20 140.29
1946 22.7901 19550.00 19635.50 139.82
1947 22.7967 19557.00 19634.00 139.85
1948 22.8033 19463.00 19632.60 139.51
1949 22.8098 19739.00 19631.30 140.50
1950 22.8164 19627.00 19630.10 140.10
1951 22.8230 19673.00 19629.10 140.26
1952 22.8295 19618.00 19628.30 140.06
1953 22.8361 19515.00 19627.60 139.70
1954 22.8427 19377.00 19627.10 139.20
1955 22.8492 19883.00 19626.70 141.01
1956 22.8558 19279.00 19626.60 138.85
1957 22.8624 19695.00 19626.70 140.34
1958 22.8689 19731.00 19626.90 140.47
1959 22.8755 19845.00 19627.40 140.87
1960 22.8821 19427.00 19628.20 139.38
1961 22.8886 19345.00 19629.10 139.09
1962 22.8952 19523.00 19630.40 139.73
1963 22.9018 19509.00 19632.00 139.68
1964 22.9083 19667.00 19633.80 140.24
1965 22.9149 19751.00 19636.10 140.54
1966 22.9215 19279.00 19638.70 138.85
1967 22.9280 19465.00 19641.70 139.52
1968 22.9346 19560.00 19645.20 139.86
1969 22.9412 19583.00 19649.20 139.94
1970 22.9478 19949.00 19653.90 141.24
1971 22.9543 19656.00 19659.10 140.20
1972 22.9609 19495.00 19665.20 139.62
1973 22.9674 19633.00 19672.10 140.12
1974 22.9740 19569.00 19680.00 139.89
1975 22.9806 19610.00 19689.10 140.04
1976 22.9872 19832.00 19699.60 140.83
1977 22.9937 19744.00 19711.60 140.51
1978 23.0003 19755.00 19725.50 140.55
1979 23.0069 19678.00 19741.60 140.28
1980 23.0134 19705.00 19760.10 140.37
1981 23.0200 19844.00 19781.40 140.87
1982 23.0266 19507.00 19806.10 139.67
1983 23.0331 19743.00 19834.60 140.51
1984 23.0397 19757.00 19867.50 140.56
1985 23.0463 19833.00 19905.20 140.83
1986 23.0528 19843.00 19948.40 140.87
1987 23.0594 19699.00 19997.90 140.35
1988 23.0660 20110.00 20054.40 141.81
1989 23.0725 20040.00 20118.50 141.56
1990 23.0791 20059.00 20191.20 141.63
1991 23.0857 20119.00 20273.50 141.84
1992 23.0922 20387.00 20366.80 142.78
1993 23.0988 20334.00 20472.70 142.60
1994 23.1054 20422.00 20593.50 142.91
1995 23.1119 20428.00 20731.80 142.93
1996 23.1185 20977.00 20892.50 144.83
1997 23.1251 21203.00 21080.80 145.61
1998 23.1317 21682.00 21304.20 147.25
1999 23.1382 21906.00 21571.50 148.01
2000 23.1448 22098.00 21894.40 148.65
2001 23.1514 22590.00 22284.90 150.30
2002 23.1579 23079.00 22756.20 151.92
2003 23.1645 23783.00 23320.70 154.22
2004 23.1710 24333.00 23987.20 155.99
2005 23.1776 25281.00 24764.50 159.00
2006 23.1842 25874.00 25653.20 160.85
2007 23.1908 26786.00 26647.90 163.66
2008 23.1973 27864.00 27735.70 166.93
2009 23.2039 28889.00 28905.10 169.97
2010 23.2105 30126.00 30135.60 173.57
2011 23.2170 31669.00 31409.30 177.96
2012 23.2236 33384.00 32709.70 182.71
2013 23.2302 34758.00 34022.40 186.43
2014 23.2367 36369.00 35338.70 190.71
2015 23.2433 37683.00 36643.50 194.12
2016 23.2499 38889.00 37912.70 197.20
2017 23.2564 40165.00 39105.00 200.41
2018 23.2630 40827.00 40161.10 202.06
2019 23.2696 41558.00 40995.10 203.86
2020 23.2761 42176.00 41509.70 205.37
2021 23.2827 41926.00 41614.30 204.76
2022 23.2893 40667.00 41247.60 201.66
2023 23.2958 39950.00 40392.10 199.88
2024 23.3024 38146.00 39082.10 195.31
2025 23.3090 36175.00 37393.40 190.20
2026 23.3155 34513.00 35431.30 185.78
2027 23.3221 32750.00 33316.80 180.97
2028 23.3287 30393.00 31160.80 174.34
2029 23.3353 28762.00 29070.60 169.59
2030 23.3418 27014.00 27132.60 164.36
2031 23.3484 25175.00 25411.00 158.67
2032 23.3549 23725.00 23934.90 154.03
2033 23.3615 22913.00 22717.70 151.37
2034 23.3681 21782.00 21749.90 147.59
2035 23.3747 21295.00 21007.40 145.93
2036 23.3812 20672.00 20457.20 143.78
2037 23.3878 20542.00 20062.30 143.32
2038 23.3944 20312.00 19788.60 142.52
2039 23.4009 19901.00 19605.50 141.07
2040 23.4075 19915.00 19488.00 141.12
2041 23.4141 19945.00 19416.40 141.23
2042 23.4206 19703.00 19376.40 140.37
2043 23.4272 19726.00 19357.90 140.45
2044 23.4338 19618.00 19353.50 140.06
2045 23.4403 19763.00 19358.40 140.58
2046 23.4469 19504.00 19369.10 139.66
2047 23.4535 19403.00 19383.10 139.29
2048 23.4600 19629.00 19398.60 140.10
2049 23.4666 19223.00 19414.10 138.65
2050 23.4732 19656.00 19428.70 140.20
2051 23.4797 19451.00 19441.60 139.47
2052 23.4863 19154.00 19452.30 138.40
2053 23.4929 19546.00 19460.50 139.81
2054 23.4994 19385.00 19466.10 139.23
2055 23.5060 19446.00 19469.10 139.45
2056 23.5126 19634.00 19469.70 140.12
2057 23.5191 19521.00 19468.00 139.72
2058 23.5257 19371.00 19464.30 139.18
2059 23.5323 19464.00 19458.80 139.51
2060 23.5389 19273.00 19451.80 138.83
2061 23.5454 19213.00 19443.60 138.61
2062 23.5520 19232.00 19434.50 138.68
2063 23.5585 19387.00 19424.60 139.24
2064 23.5651 19218.00 19414.20 138.63
2065 23.5717 19369.00 19403.40 139.17
2066 23.5783 19392.00 19392.40 139.26
2067 23.5848 19169.00 19381.40 138.45
2068 23.5914 19112.00 19370.40 138.25
2069 23.5980 19121.00 19359.50 138.28
2070 23.6045 19094.00 19348.80 138.18
2071 23.6111 19083.00 19338.30 138.14
2072 23.6177 19288.00 19328.10 138.88
2073 23.6242 19110.00 19318.10 138.24
2074 23.6308 19491.00 19308.40 139.61
2075 23.6374 19170.00 19299.00 138.46
2076 23.6439 19159.00 19289.90 138.42
2077 23.6505 19355.00 19281.10 139.12
2078 23.6571 19011.00 19272.50 137.88
2079 23.6636 19311.00 19264.30 138.96
2080 23.6702 19085.00 19256.30 138.15
2081 23.6768 19035.00 19248.50 137.97
2082 23.6833 19444.00 19241.00 139.44
2083 23.6899 19143.00 19233.70 138.36
2084 23.6965 19297.00 19226.60 138.91
2085 23.7031 19217.00 19219.80 138.62
2086 23.7096 19073.00 19213.10 138.10
2087 23.7162 19382.00 19206.60 139.22
2088 23.7227 19251.00 19200.30 138.75
2089 23.7293 19393.00 19194.10 139.26
2090 23.7359 19083.00 19188.20 138.14
2091 23.7425 19325.00 19182.30 139.01
2092 23.7490 19064.00 19176.60 138.07
2093 23.7556 18963.00 19171.00 137.71
2094 23.7622 19080.00 19165.60 138.13
2095 23.7687 19234.00 19160.30 138.69
2096 23.7753 19130.00 19155.10 138.31
2097 23.7819 19067.00 19150.00 138.08
2098 23.7884 19236.00 19145.00 138.69
2099 23.7950 19028.00 19140.10 137.94
2100 23.8016 19120.00 19135.30 138.27
2101 23.8081 19242.00 19130.60 138.72
2102 23.8147 19196.00 19126.00 138.55
2103 23.8213 19174.00 19121.50 138.47
2104 23.8278 19146.00 19117.00 138.37
2105 23.8344 19210.00 19112.60 138.60
2106 23.8410 18998.00 19108.30 137.83
2107 23.8475 18903.00 19104.10 137.49
2108 23.8541 19025.00 19099.90 137.93
2109 23.8607 19068.00 19095.80 138.09
2110 23.8672 19097.00 19091.80 138.19
2111 23.8738 19284.00 19087.80 138.87
2112 23.8804 18897.00 19083.80 137.47
2113 23.8869 19001.00 19080.00 137.84
2114 23.8935 19016.00 19076.20 137.90
2115 23.9001 19223.00 19072.40 138.65
2116 23.9067 19168.00 19068.70 138.45
2117 23.9132 19195.00 19065.00 138.55
2118 23.9198 19024.00 19061.40 137.93
2119 23.9263 19093.00 19057.80 138.18
2120 23.9329 19059.00 19054.20 138.05
2121 23.9395 18958.00 19050.70 137.69
2122 23.9461 19127.00 19047.30 138.30
2123 23.9526 19244.00 19043.90 138.72
2124 23.9592 18961.00 19040.50 137.70
2125 23.9658 19097.00 19037.10 138.19
2126 23.9723 19083.00 19033.80 138.14
2127 23.9789 18735.00 19030.50 136.88
2128 23.9855 18663.00 19027.30 136.61
2129 23.9920 19141.00 19024.10 138.35
2130 23.9986 19398.00 19020.90 139.28
2131 24.0052 18912.00 19017.70 137.52
2132 24.0117 18994.00 19014.60 137.82
2133 24.0183 18961.00 19011.50 137.70
2134 24.0249 19207.00 19008.40 138.59
2135 24.0314 19342.00 19005.40 139.08
2136 24.0380 19080.00 19002.40 138.13
2137 24.0446 19149.00 18999.40 138.38
2138 24.0511 19302.00 18996.40 138.93
2139 24.0577 18898.00 18993.50 137.47
2140 24.0643 19116.00 18990.60 138.26
2141 24.0708 18982.00 18987.70 137.77
2142 24.0774 18953.00 18984.80 137.67
2143 24.0840 19164.00 18981.90 138.43
2144 24.0905 18990.00 18979.10 137.80
2145 24.0971 19161.00 18976.30 138.42
2146 24.1037 18866.00 18973.50 137.35
2147 24.1103 18919.00 18970.70 137.55
2148 24.1168 18987.00 18968.00 137.79
2149 24.1234 19008.00 18965.20 137.87
2150 24.1299 18882.00 18962.50 137.41
2151 24.1365 19281.00 18959.80 138.86
2152 24.1431 19072.00 18957.20 138.10
2153 24.1497 18998.00 18954.50 137.83
2154 24.1562 19219.00 18951.80 138.63
2155 24.1628 18866.00 18949.20 137.35
2156 24.1694 18849.00 18946.60 137.29
2157 24.1759 19052.00 18944.00 138.03
2158 24.1825 18872.00 18941.40 137.38
2159 24.1891 18978.00 18938.90 137.76
2160 24.1956 19083.00 18936.30 138.14
2161 24.2022 19057.00 18933.80 138.05
2162 24.2088 18689.00 18931.30 136.71
2163 24.2153 18710.00 18928.80 136.79
2164 24.2219 18757.00 18926.30 136.96
2165 24.2285 19029.00 18923.80 137.95
2166 24.2350 18895.00 18921.30 137.46
2167 24.2416 19037.00 18918.90 137.98
2168 24.2482 18969.00 18916.40 137.73
2169 24.2547 18964.00 18910.40 137.71
2170 24.2613 19046.00 18908.00 138.01
2171 24.2679 18854.00 18905.60 137.31
2172 24.2744 19025.00 18903.20 137.93
2173 24.2810 19026.00 18900.90 137.93
2174 24.2876 18957.00 18898.50 137.68
2175 24.2941 18872.00 18896.20 137.38
2176 24.3007 18719.00 18893.90 136.82
2177 24.3073 18808.00 18891.60 137.14
2178 24.3139 19019.00 18889.30 137.91
2179 24.3204 18815.00 18887.00 137.17
2180 24.3270 18828.00 18884.70 137.21
2181 24.3335 19068.00 18882.40 138.09
2182 24.3401 18783.00 18884.50 137.05
2183 24.3467 18929.00 18882.30 137.58
2184 24.3533 18825.00 18880.00 137.20
2185 24.3598 18992.00 18877.80 137.81
2186 24.3664 18865.00 18875.60 137.35
2187 24.3730 19012.00 18873.50 137.88
2188 24.3795 18928.00 18871.30 137.58
2189 24.3861 18796.00 18869.10 137.10
2190 24.3927 18770.00 18867.00 137.00
2191 24.3992 18825.00 18864.80 137.20
2192 24.4058 18664.00 18862.70 136.62
2193 24.4124 18935.00 18860.50 137.60
2194 24.4189 18809.00 18858.40 137.15
2195 24.4255 18810.00 18856.30 137.15
2196 24.4321 18914.00 18854.20 137.53
2197 24.4386 19023.00 18852.10 137.92
2198 24.4452 18934.00 18850.00 137.60
2199 24.4518 19022.00 18847.90 137.92
2200 24.4583 18733.00 18845.90 136.87
2201 24.4649 18848.00 18843.80 137.29
2202 24.4715 18863.00 18841.70 137.34
2203 24.4781 19054.00 18839.70 138.04
2204 24.4846 18778.00 18837.70 137.03
2205 24.4912 18597.00 18835.60 136.37
2206 24.4977 18857.00 18833.60 137.32
2207 24.5043 18920.00 18831.60 137.55
2208 24.5109 18667.00 18829.60 136.63
2209 24.5175 18854.00 18827.60 137.31
2210 24.5240 18838.00 18825.60 137.25
2211 24.5306 18779.00 18823.60 137.04
2212 24.5372 18712.00 18821.60 136.79
2213 24.5437 18787.00 18819.70 137.07
2214 24.5503 18568.00 18817.70 136.26
2215 24.5569 18759.00 18815.70 136.96
2216 24.5634 18884.00 18813.80 137.42
2217 24.5700 18867.00 18811.90 137.36
2218 24.5766 18947.00 18809.90 137.65
2219 24.5831 18675.00 18808.00 136.66
2220 24.5897 18696.00 18806.10 136.73
2221 24.5963 18878.00 18804.20 137.40
2222 24.6028 18790.00 18802.30 137.08
2223 24.6094 18941.00 18800.40 137.63
2224 24.6160 18869.00 18798.50 137.36
2225 24.6225 18848.00 18796.60 137.29
2226 24.6291 18646.00 18794.70 136.55
2227 24.6357 18903.00 18792.80 137.49
2228 24.6422 18738.00 18790.90 136.89
2229 24.6488 18755.00 18789.10 136.95
2230 24.6554 19053.00 18787.20 138.03
2231 24.6619 18575.00 18785.40 136.29
2232 24.6685 18856.00 18783.50 137.32
2233 24.6751 18961.00 18781.70 137.70
2234 24.6817 18769.00 18779.90 137.00
2235 24.6882 18577.00 18778.00 136.30
2236 24.6948 18696.00 18776.20 136.73
2237 24.7013 18908.00 18774.40 137.51
2238 24.7079 18899.00 18772.60 137.47
2239 24.7145 18899.00 18770.80 137.47
2240 24.7211 18994.00 18769.00 137.82
2241 24.7276 19008.00 18767.20 137.87
2242 24.7342 18736.00 18765.40 136.88
2243 24.7408 18706.00 18763.60 136.77
2244 24.7473 18898.00 18761.90 137.47
2245 24.7539 18647.00 18760.10 136.55
2246 24.7605 18839.00 18758.30 137.26
2247 24.7670 18807.00 18756.60 137.14
2248 24.7736 18996.00 18754.80 137.83
2249 24.7802 18773.00 18753.10 137.01
2250 24.7867 18830.00 18751.30 137.22
2251 24.7933 18858.00 18749.60 137.32
2252 24.7999 18792.00 18747.90 137.08
2253 24.8064 18722.00 18746.20 136.83
2254 24.8130 18745.00 18744.40 136.91
2255 24.8196 18805.00 18742.70 137.13
2256 24.8261 18649.00 18741.00 136.56
2257 24.8327 18748.00 18739.30 136.92
2258 24.8393 18777.00 18737.60 137.03
2259 24.8458 18682.00 18735.90 136.68
2260 24.8524 18939.00 18734.20 137.62
2261 24.8590 18505.00 18732.50 136.03
2262 24.8655 18531.00 18730.90 136.13
2263 24.8721 18843.00 18729.20 137.27
2264 24.8787 18956.00 18727.50 137.68
2265 24.8853 18603.00 18725.90 136.39
2266 24.8918 18820.00 18724.20 137.19
2267 24.8984 18555.00 18722.60 136.22
2268 24.9049 18811.00 18720.90 137.15
2269 24.9115 18673.00 18719.30 136.65
2270 24.9181 18624.00 18717.60 136.47
2271 24.9247 18538.00 18716.00 136.15
2272 24.9312 18872.00 18714.40 137.38
2273 24.9378 18894.00 18712.70 137.46
2274 24.9444 18753.00 18711.10 136.94
2275 24.9509 18530.00 18709.50 136.12
2276 24.9575 18715.00 18707.90 136.80
2277 24.9641 18818.00 18706.30 137.18
2278 24.9706 18752.00 18704.70 136.94
2279 24.9772 18786.00 18703.10 137.06
2280 24.9838 18471.00 18701.50 135.91
2281 24.9903 18856.00 18699.90 137.32
2282 24.9969 18870.00 18698.30 137.37
2283 25.0035 18703.00 18696.70 136.76
2284 25.0100 18771.00 18695.20 137.01
2285 25.0166 18449.00 18693.60 135.83
2286 25.0232 18810.00 18692.00 137.15
2287 25.0297 18717.00 18690.50 136.81
2288 25.0363 18999.00 18688.90 137.84
2289 25.0429 18620.00 18687.40 136.46
2290 25.0494 18727.00 18685.80 136.85
2291 25.0560 18849.00 18684.30 137.29
2292 25.0626 18455.00 18682.70 135.85
2293 25.0692 18714.00 18681.20 136.80
2294 25.0757 18621.00 18679.70 136.46
2295 25.0823 18938.00 18678.20 137.62
2296 25.0889 18811.00 18676.60 137.15
2297 25.0954 18644.00 18675.10 136.54
2298 25.1020 18748.00 18673.60 136.92
2299 25.1085 18795.00 18672.10 137.10
2300 25.1151 18784.00 18670.60 137.05
2301 25.1217 18666.00 18669.10 136.62
2302 25.1283 18800.00 18667.60 137.11
2303 25.1348 18812.00 18666.10 137.16
2304 25.1414 18539.00 18664.60 136.16
2305 25.1480 18798.00 18663.10 137.11
2306 25.1545 18735.00 18661.70 136.88
2307 25.1611 18739.00 18660.20 136.89
2308 25.1677 18782.00 18658.70 137.05
2309 25.1742 18690.00 18657.30 136.71
2310 25.1808 18637.00 18655.80 136.52
2311 25.1874 18492.00 18654.30 135.99
2312 25.1939 18542.00 18652.90 136.17
2313 25.2005 18742.00 18651.40 136.90
2314 25.2071 18667.00 18650.00 136.63
2315 25.2136 18470.00 18648.60 135.90
2316 25.2202 18580.00 18647.10 136.31
2317 25.2268 18426.00 18645.70 135.74
2318 25.2333 18569.00 18644.30 136.27
2319 25.2399 18663.00 18642.80 136.61
2320 25.2465 18422.00 18641.40 135.73
2321 25.2530 18394.00 18640.00 135.62
2322 25.2596 18520.00 18638.60 136.09
2323 25.2662 18497.00 18637.20 136.00
2324 25.2728 18442.00 18635.80 135.80
2325 25.2793 18390.00 18634.40 135.61
2326 25.2859 18660.00 18633.00 136.60
2327 25.2924 18595.00 18631.60 136.36
2328 25.2990 18778.00 18630.20 137.03
2329 25.3056 18769.00 18628.80 137.00
2330 25.3122 18611.00 18627.50 136.42
2331 25.3187 18617.00 18626.10 136.44
2332 25.3253 18760.00 18624.70 136.97
2333 25.3319 18731.00 18623.40 136.86
2334 25.3384 18566.00 18622.00 136.26
2335 25.3450 18680.00 18620.70 136.68
2336 25.3516 18424.00 18619.30 135.74
2337 25.3581 18614.00 18618.00 136.43
2338 25.3647 18643.00 18616.60 136.54
2339 25.3713 18344.00 18615.30 135.44
2340 25.3778 18669.00 18614.00 136.63
2341 25.3844 18662.00 18612.60 136.61
2342 25.3910 18646.00 18611.30 136.55
2343 25.3975 18639.00 18610.00 136.52
2344 25.4041 18489.00 18608.70 135.97
2345 25.4107 18611.00 18607.40 136.42
2346 25.4172 18529.00 18606.10 136.12
2347 25.4238 18552.00 18604.80 136.21
2348 25.4304 18658.00 18603.50 136.59
2349 25.4369 18688.00 18602.20 136.70
2350 25.4435 18750.00 18600.90 136.93
2351 25.4501 18575.00 18599.60 136.29
2352 25.4566 18784.00 18598.30 137.05
2353 25.4632 18573.00 18597.10 136.28
2354 25.4698 18770.00 18595.80 137.00
2355 25.4764 18402.00 18594.60 135.65
2356 25.4829 18634.00 18593.30 136.51
2357 25.4895 18625.00 18592.10 136.47
2358 25.4960 18626.00 18590.80 136.48
2359 25.5026 18646.00 18589.60 136.55
2360 25.5092 18727.00 18588.40 136.85
2361 25.5158 18667.00 18587.20 136.63
2362 25.5223 18710.00 18585.90 136.79
2363 25.5289 18690.00 18584.70 136.71
2364 25.5355 18471.00 18583.50 135.91
2365 25.5420 18383.00 18582.40 135.58
2366 25.5486 18631.00 18581.20 136.49
2367 25.5552 18365.00 18580.00 135.52
2368 25.5617 18706.00 18578.90 136.77
2369 25.5683 18458.00 18572.70 135.86
2370 25.5749 18469.00 18571.60 135.90
2371 25.5814 18746.00 18570.50 136.92
2372 25.5880 18342.00 18569.40 135.43
2373 25.5946 18544.00 18568.30 136.18
2374 25.6011 18596.00 18567.30 136.37
2375 25.6077 18895.00 18566.30 137.46
2376 25.6143 18415.00 18565.20 135.70
2377 25.6208 18682.00 18564.20 136.68
2378 25.6274 18582.00 18563.30 136.32
2379 25.6340 18615.00 18562.30 136.44
2380 25.6406 18696.00 18561.40 136.73
2381 25.6471 18490.00 18560.50 135.98
2382 25.6537 18376.00 18559.70 135.56
2383 25.6602 18649.00 18558.90 136.56
2384 25.6668 18803.00 18558.20 137.12
2385 25.6734 18770.00 18557.60 137.00
2386 25.6800 18273.00 18557.00 135.18
2387 25.6865 18700.00 18556.60 136.75
2388 25.6931 18856.00 18556.30 137.32
2389 25.6997 18448.00 18556.10 135.82
2390 25.7062 18756.00 18556.00 136.95
2391 25.7128 18531.00 18556.10 136.13
2392 25.7194 18656.00 18556.20 136.59
2393 25.7259 18473.00 18556.40 135.91
2394 25.7325 18508.00 18556.70 136.04
2395 25.7391 18597.00 18557.10 136.37
2396 25.7456 18779.00 18557.50 137.04
2397 25.7522 18512.00 18558.00 136.06
2398 25.7588 18669.00 18558.40 136.63
2399 25.7653 18599.00 18558.90 136.38
2400 25.7719 18509.00 18559.30 136.05
2401 25.7785 18612.00 18559.60 136.43
2402 25.7850 18380.00 18559.80 135.57
2403 25.7916 18559.00 18559.70 136.23
2404 25.7982 18725.00 18559.20 136.84
2405 25.8047 18647.00 18558.30 136.55
2406 25.8113 18437.00 18556.80 135.78
2407 25.8179 18431.00 18554.90 135.76
2408 25.8244 18505.00 18552.50 136.03
2409 25.8310 18535.00 18549.80 136.14
2410 25.8376 18613.00 18546.80 136.43
2411 25.8442 18906.00 18543.80 137.50
2412 25.8507 18524.00 18540.70 136.10
2413 25.8573 18707.00 18537.80 136.77
2414 25.8638 18675.00 18535.10 136.66
2415 25.8704 18523.00 18532.60 136.10
2416 25.8770 18410.00 18530.40 135.68
2417 25.8836 18559.00 18528.40 136.23
2418 25.8901 18611.00 18526.80 136.42
2419 25.8967 18629.00 18525.40 136.49
2420 25.9033 18460.00 18524.10 135.87
2421 25.9098 18428.00 18523.10 135.75
2422 25.9164 18501.00 18522.20 136.02
2423 25.9230 18376.00 18521.30 135.56
2424 25.9295 18449.00 18520.60 135.83
2425 25.9361 18249.00 18519.90 135.09
2426 25.9427 18547.00 18519.30 136.19
2427 25.9492 18384.00 18518.80 135.59
2428 25.9558 18515.00 18518.20 136.07
2429 25.9624 18496.00 18517.70 136.00
2430 25.9689 18310.00 18517.20 135.31
2431 25.9755 18657.00 18516.80 136.59
2432 25.9821 18684.00 18516.40 136.69
2433 25.9886 18417.00 18516.00 135.71
2434 25.9952 18645.00 18515.60 136.55
2435 26.0018 18386.00 18515.30 135.60
2436 26.0083 18653.00 18514.90 136.58
2437 26.0149 18504.00 18514.70 136.03
2438 26.0215 18323.00 18514.40 135.36
2439 26.0280 18461.00 18514.20 135.87
2440 26.0346 18456.00 18514.00 135.85
2441 26.0412 18581.00 18513.80 136.31
2442 26.0478 18336.00 18513.70 135.41
2443 26.0543 18420.00 18513.60 135.72
2444 26.0609 18717.00 18513.50 136.81
2445 26.0674 18500.00 18513.50 136.01
2446 26.0740 18374.00 18513.50 135.55
2447 26.0806 18222.00 18513.60 134.99
2448 26.0872 18469.00 18513.70 135.90
2449 26.0937 18321.00 18513.80 135.35
2450 26.1003 18590.00 18514.00 136.35
2451 26.1069 18296.00 18514.30 135.26
2452 26.1134 18364.00 18514.60 135.51
2453 26.1200 18298.00 18515.00 135.27
2454 26.1266 18555.00 18515.40 136.22
2455 26.1331 18481.00 18515.90 135.95
2456 26.1397 18633.00 18516.50 136.50
2457 26.1463 18585.00 18517.10 136.33
2458 26.1528 18620.00 18517.80 136.46
2459 26.1594 18485.00 18518.60 135.96
2460 26.1660 18229.00 18519.40 135.01
2461 26.1725 18582.00 18520.40 136.32
2462 26.1791 18326.00 18521.40 135.37
2463 26.1857 18418.00 18522.50 135.71
2464 26.1922 18434.00 18523.70 135.77
2465 26.1988 18455.00 18525.10 135.85
2466 26.2054 18594.00 18526.50 136.36
2467 26.2119 18238.00 18528.00 135.05
2468 26.2185 18445.00 18529.70 135.81
2469 26.2251 18612.00 18531.50 136.43
2470 26.2316 18300.00 18533.40 135.28
2471 26.2382 18601.00 18535.40 136.38
2472 26.2448 18494.00 18537.60 135.99
2473 26.2514 18237.00 18540.00 135.04
2474 26.2579 18686.00 18542.50 136.70
2475 26.2645 18573.00 18545.20 136.28
2476 26.2711 18422.00 18548.10 135.73
2477 26.2776 18616.00 18551.20 136.44
2478 26.2842 18680.00 18554.60 136.68
2479 26.2908 18421.00 18558.10 135.72
2480 26.2973 18387.00 18561.90 135.60
2481 26.3039 18233.00 18566.00 135.03
2482 26.3105 18426.00 18570.40 135.74
2483 26.3170 18541.00 18575.10 136.16
2484 26.3236 18528.00 18580.10 136.12
2485 26.3302 18526.00 18585.60 136.11
2486 26.3367 18572.00 18591.40 136.28
2487 26.3433 18578.00 18597.80 136.30
2488 26.3499 18582.00 18604.80 136.32
2489 26.3564 18229.00 18612.30 135.01
2490 26.3630 18286.00 18620.60 135.23
2491 26.3696 18421.00 18629.60 135.72
2492 26.3761 18500.00 18639.60 136.01
2493 26.3827 18206.00 18650.70 134.93
2494 26.3893 18666.00 18663.10 136.62
2495 26.3958 18566.00 18676.80 136.26
2496 26.4024 18779.00 18692.30 137.04
2497 26.4090 18747.00 18709.60 136.92
2498 26.4156 18501.00 18729.20 136.02
2499 26.4221 18588.00 18751.30 136.34
2500 26.4287 18898.00 18776.30 137.47
2501 26.4352 18694.00 18804.60 136.73
2502 26.4418 18550.00 18836.80 136.20
2503 26.4484 18704.00 18873.10 136.76
2504 26.4550 18802.00 18914.20 137.12
2505 26.4615 18737.00 18960.60 136.88
2506 26.4681 18814.00 19012.90 137.16
2507 26.4747 18908.00 19071.80 137.51
2508 26.4812 18898.00 19137.70 137.47
2509 26.4878 19092.00 19211.70 138.17
2510 26.4944 19247.00 19294.50 138.73
2511 26.5009 19274.00 19387.20 138.83
2512 26.5075 19498.00 19491.10 139.63
2513 26.5141 19702.00 19608.00 140.36
2514 26.5206 19666.00 19740.50 140.24
2515 26.5272 20039.00 19891.80 141.56
2516 26.5338 20315.00 20066.00 142.53
2517 26.5403 20753.00 20268.10 144.06
2518 26.5469 21002.00 20505.10 144.92
2519 26.5535 21235.00 20784.20 145.72
2520 26.5600 21642.00 21113.70 147.11
2521 26.5666 22067.00 21501.80 148.55
2522 26.5732 22526.00 21955.70 150.09
2523 26.5797 23241.00 22489.80 152.45
2524 26.5863 23448.00 23093.50 153.13
2525 26.5929 23871.00 23774.10 154.50
2526 26.5994 24752.00 24529.30 157.33
2527 26.6060 25331.00 25351.10 159.16
2528 26.6126 25962.00 26234.20 161.13
2529 26.6192 26574.00 27167.20 163.01
2530 26.6257 27726.00 28141.20 166.51
2531 26.6323 28526.00 29146.10 168.90
2532 26.6388 29800.00 30178.00 172.63
2533 26.6454 30887.00 31227.50 175.75
2534 26.6520 32240.00 32283.90 179.55
2535 26.6586 33289.00 33327.50 182.45
2536 26.6651 34770.00 34323.10 186.47
2537 26.6717 35703.00 35223.60 188.95
2538 26.6783 36227.00 35959.60 190.33
2539 26.6848 37459.00 36453.60 193.54
2540 26.6914 37746.00 36632.30 194.28
2541 26.6980 37097.00 36444.80 192.61
2542 26.7045 36364.00 35873.70 190.69
2543 26.7111 35515.00 34941.00 188.45
2544 26.7177 34218.00 33702.30 184.98
2545 26.7242 32426.00 32236.30 180.07
2546 26.7308 30628.00 30626.60 175.01
2547 26.7374 28618.00 28960.40 169.17
2548 26.7439 27260.00 27317.00 165.11
2549 26.7505 25672.00 25763.20 160.23
2550 26.7571 23883.00 24344.40 154.54
2551 26.7636 23061.00 23094.40 151.86
2552 26.7702 21815.00 22029.20 147.70
2553 26.7768 21307.00 21149.10 145.97
2554 26.7833 20570.00 20444.30 143.42
2555 26.7899 19910.00 19894.10 141.10
2556 26.7965 19490.00 19476.80 139.61
2557 26.8030 19397.00 19168.20 139.27
2558 26.8096 19145.00 18946.20 138.37
2559 26.8162 19053.00 18789.80 138.03
2560 26.8228 18861.00 18683.10 137.34
2561 26.8293 18364.00 18612.70 135.51
2562 26.8359 18679.00 18568.70 136.67
2563 26.8424 18812.00 18543.50 137.16
2564 26.8490 18622.00 18531.50 136.46
2565 26.8556 18594.00 18528.70 136.36
2566 26.8622 18655.00 18532.10 136.58
2567 26.8687 18478.00 18539.20 135.93
2568 26.8753 18367.00 18548.50 135.52
2569 26.8819 18614.00 18558.50 136.43
2570 26.8884 18456.00 18568.30 135.85
2571 26.8950 18557.00 18577.20 136.22
2572 26.9016 18614.00 18584.60 136.43
2573 26.9081 18380.00 18590.20 135.57
2574 26.9147 18681.00 18593.90 136.68
2575 26.9213 18477.00 18595.60 135.93
2576 26.9278 18410.00 18595.50 135.68
2577 26.9344 18344.00 18593.50 135.44
2578 26.9410 18533.00 18589.90 136.14
2579 26.9475 18529.00 18584.90 136.12
2580 26.9541 18421.00 18578.70 135.72
2581 26.9607 18448.00 18571.50 135.82
2582 26.9672 18518.00 18563.50 136.08
2583 26.9738 18109.00 18554.90 134.57
2584 26.9804 18375.00 18545.80 135.55
2585 26.9869 18429.00 18536.40 135.75
2586 26.9935 18289.00 18526.90 135.24
2587 27.0001 18568.00 18517.30 136.26
2588 27.0067 18315.00 18507.80 135.33
2589 27.0132 18478.00 18498.30 135.93
2590 27.0198 18534.00 18489.00 136.14
2591 27.0264 18346.00 18479.90 135.45
2592 27.0329 18467.00 18471.10 135.89
2593 27.0395 18312.00 18462.40 135.32
2594 27.0461 18496.00 18454.10 136.00
2595 27.0526 18394.00 18446.00 135.62
2596 27.0592 18402.00 18438.20 135.65
2597 27.0658 18095.00 18430.70 134.52
2598 27.0723 18202.00 18423.40 134.91
2599 27.0789 18258.00 18416.40 135.12
2600 27.0855 18373.00 18416.90 135.55
2601 27.0920 18325.00 18410.40 135.37
2602 27.0986 18328.00 18404.10 135.38
2603 27.1052 18158.00 18398.10 134.75
2604 27.1117 18393.00 18392.30 135.62
2605 27.1183 18350.00 18386.60 135.46
2606 27.1249 18576.00 18381.20 136.29
2607 27.1314 18403.00 18375.90 135.66
2608 27.1380 18375.00 18370.80 135.55
2609 27.1446 18455.00 18365.90 135.85
2610 27.1511 18329.00 18361.10 135.38
2611 27.1577 18094.00 18356.40 134.51
2612 27.1643 18415.00 18351.90 135.70
2613 27.1708 18079.00 18347.50 134.46
2614 27.1774 18667.00 18343.20 136.63
2615 27.1840 18187.00 18339.00 134.86
2616 27.1905 18006.00 18335.00 134.19
2617 27.1971 18293.00 18331.00 135.25
2618 27.2037 18450.00 18327.20 135.83
2619 27.2103 18175.00 18323.40 134.82
2620 27.2168 18366.00 18319.70 135.52
2621 27.2234 18136.00 18316.10 134.67
2622 27.2299 18326.00 18312.60 135.37
2623 27.2365 18145.00 18309.20 134.70
2624 27.2431 18497.00 18305.80 136.00
2625 27.2497 18276.00 18302.60 135.19
2626 27.2562 18241.00 18299.30 135.06
2627 27.2628 18301.00 18296.20 135.28
2628 27.2694 18272.00 18293.10 135.17
2629 27.2759 18244.00 18290.00 135.07
2630 27.2825 18151.00 18287.10 134.73
2631 27.2891 18108.00 18284.10 134.57
2632 27.2956 18369.00 18281.30 135.53
2633 27.3022 18096.00 18278.40 134.52
2634 27.3088 18194.00 18275.70 134.88
2635 27.3153 18093.00 18272.90 134.51
2636 27.3219 18406.00 18270.20 135.67
2637 27.3285 18027.00 18267.60 134.26
2638 27.3350 18515.00 18265.00 136.07
2639 27.3416 18263.00 18262.40 135.14
2640 27.3482 18123.00 18259.90 134.62
2641 27.3547 18114.00 18257.40 134.59
2642 27.3613 18300.00 18254.90 135.28
2643 27.3679 18035.00 18252.50 134.29
2644 27.3745 18475.00 18250.10 135.92
2645 27.3810 18300.00 18247.70 135.28
2646 27.3876 18361.00 18245.40 135.50
2647 27.3941 18190.00 18243.00 134.87
2648 27.4007 18291.00 18240.80 135.24
2649 27.4073 18254.00 18238.50 135.11
2650 27.4139 18258.00 18236.30 135.12
2651 27.4204 18069.00 18234.10 134.42
2652 27.4270 18204.00 18231.90 134.92
2653 27.4336 18156.00 18229.70 134.74
2654 27.4401 18362.00 18227.60 135.51
2655 27.4467 18293.00 18225.50 135.25
2656 27.4533 18568.00 18223.40 136.26
2657 27.4598 18128.00 18221.30 134.64
2658 27.4664 18250.00 18219.30 135.09
2659 27.4730 18137.00 18217.30 134.67
2660 27.4795 18104.00 18215.20 134.55
2661 27.4861 18152.00 18213.30 134.73
2662 27.4927 18017.00 18211.30 134.23
2663 27.4992 18121.00 18209.30 134.61
2664 27.5058 18169.00 18207.40 134.79
2665 27.5124 18245.00 18205.50 135.07
2666 27.5189 18121.00 18203.60 134.61
2667 27.5255 18371.00 18201.70 135.54
2668 27.5321 18373.00 18199.80 135.55
2669 27.5386 18107.00 18197.90 134.56
2670 27.5452 18204.00 18196.10 134.92
2671 27.5518 17838.00 18194.30 133.56
2672 27.5583 18049.00 18192.50 134.35
2673 27.5649 18238.00 18190.70 135.05
2674 27.5715 17956.00 18188.90 134.00
2675 27.5781 17965.00 18187.10 134.03
2676 27.5846 17994.00 18185.30 134.14
2677 27.5912 18040.00 18183.60 134.31
2678 27.5977 18327.00 18181.90 135.38
2679 27.6043 18246.00 18180.10 135.08
2680 27.6109 18238.00 18178.40 135.05
2681 27.6175 18016.00 18176.70 134.22
2682 27.6240 18293.00 18175.00 135.25
2683 27.6306 17983.00 18173.40 134.10
2684 27.6372 18238.00 18171.70 135.05
2685 27.6437 18120.00 18170.10 134.61
2686 27.6503 18217.00 18168.40 134.97
2687 27.6569 18017.00 18166.80 134.23
2688 27.6634 17990.00 18165.20 134.13
2689 27.6700 18010.00 18163.60 134.20
2690 27.6766 18201.00 18162.00 134.91
2691 27.6831 18116.00 18160.40 134.60
2692 27.6897 18192.00 18158.80 134.88
2693 27.6963 18072.00 18157.30 134.43
2694 27.7028 17978.00 18155.70 134.08
2695 27.7094 17905.00 18154.20 133.81
2696 27.7160 17976.00 18152.70 134.07
2697 27.7225 18243.00 18151.10 135.07
2698 27.7291 17706.00 18149.60 133.06
2699 27.7357 17894.00 18148.10 133.77
2700 27.7422 18199.00 18146.60 134.90
2701 27.7488 18060.00 18145.20 134.39
2702 27.7554 17851.00 18143.70 133.61
2703 27.7619 18100.00 18142.20 134.54
2704 27.7685 18316.00 18140.80 135.34
2705 27.7751 17990.00 18139.40 134.13
2706 27.7817 18109.00 18138.00 134.57
2707 27.7882 17867.00 18136.50 133.67
2708 27.7948 17956.00 18135.10 134.00
2709 27.8013 18461.00 18133.80 135.87
2710 27.8079 18125.00 18132.40 134.63
2711 27.8145 18157.00 18131.00 134.75
2712 27.8211 18173.00 18129.60 134.81
2713 27.8276 17904.00 18128.30 133.81
2714 27.8342 18072.00 18127.00 134.43
2715 27.8408 18492.00 18125.60 135.99
2716 27.8473 18041.00 18124.30 134.32
2717 27.8539 17969.00 18123.00 134.05
2718 27.8605 18040.00 18121.80 134.31
2719 27.8670 18194.00 18120.50 134.88
2720 27.8736 18235.00 18119.20 135.04
2721 27.8802 18319.00 18118.00 135.35
2722 27.8867 18188.00 18116.70 134.86
2723 27.8933 18188.00 18115.50 134.86
2724 27.8999 18005.00 18114.30 134.18
2725 27.9064 18221.00 18113.10 134.99
2726 27.9130 18175.00 18111.90 134.82
2727 27.9196 18186.00 18110.80 134.85
2728 27.9261 18061.00 18109.60 134.39
2729 27.9327 17883.00 18108.40 133.73
2730 27.9393 18106.00 18107.30 134.56
2731 27.9458 18171.00 18106.20 134.80
2732 27.9524 18206.00 18105.10 134.93
2733 27.9590 17844.00 18104.00 133.58
2734 27.9655 17868.00 18103.00 133.67
2735 27.9721 18189.00 18101.90 134.87
2736 27.9787 18058.00 18100.90 134.38
2737 27.9853 17995.00 18099.90 134.15
2738 27.9918 18131.00 18098.90 134.65
2739 27.9984 18038.00 18097.90 134.31
2740 28.0049 18093.00 18096.90 134.51
2741 28.0115 17827.00 18096.00 133.52
2742 28.0181 18060.00 18095.00 134.39
2743 28.0247 17864.00 18094.10 133.66
2744 28.0312 17998.00 18093.20 134.16
2745 28.0378 18178.00 18092.40 134.83
2746 28.0444 18164.00 18091.50 134.77
2747 28.0509 18192.00 18090.70 134.88
2748 28.0575 18051.00 18089.90 134.35
2749 28.0641 18053.00 18089.10 134.36
2750 28.0706 18216.00 18088.30 134.97
2751 28.0772 18092.00 18087.60 134.51
2752 28.0838 18034.00 18086.90 134.29
2753 28.0903 17964.00 18086.20 134.03
2754 28.0969 18002.00 18085.50 134.17
2755 28.1035 17892.00 18084.90 133.76
2756 28.1100 18176.00 18084.30 134.82
2757 28.1166 18069.00 18083.70 134.42
2758 28.1232 17919.00 18083.10 133.86
2759 28.1297 17973.00 18082.60 134.06
2760 28.1363 18237.00 18082.10 135.04
2761 28.1429 18035.00 18081.70 134.29
2762 28.1495 18022.00 18081.20 134.25
2763 28.1560 17976.00 18080.80 134.07
2764 28.1626 18284.00 18080.50 135.22
2765 28.1691 18097.00 18080.10 134.52
2766 28.1757 18089.00 18079.80 134.49
2767 28.1823 18102.00 18079.60 134.54
2768 28.1889 17895.00 18079.40 133.77
2769 28.1954 18008.00 18079.20 134.19
2770 28.2020 17912.00 18079.10 133.84
2771 28.2086 17939.00 18079.00 133.94
2772 28.2151 18230.00 18078.90 135.02
2773 28.2217 17973.00 18078.90 134.06
2774 28.2283 17922.00 18079.00 133.87
2775 28.2348 18261.00 18079.10 135.13
2776 28.2414 18142.00 18079.20 134.69
2777 28.2480 17925.00 18079.40 133.88
2778 28.2545 17902.00 18079.70 133.80
2779 28.2611 18426.00 18080.00 135.74
2780 28.2677 17817.00 18080.40 133.48
2781 28.2742 18088.00 18080.80 134.49
2782 28.2808 18018.00 18081.30 134.23
2783 28.2874 18124.00 18081.90 134.62
2784 28.2939 17880.00 18082.50 133.72
2785 28.3005 17879.00 18083.20 133.71
2786 28.3071 18115.00 18084.00 134.59
2787 28.3136 17945.00 18084.80 133.96
2788 28.3202 18101.00 18085.80 134.54
2789 28.3268 17876.00 18086.80 133.70
2790 28.3333 18168.00 18087.90 134.79
2791 28.3399 17976.00 18089.10 134.07
2792 28.3465 18114.00 18090.40 134.59
2793 28.3531 18002.00 18091.80 134.17
2794 28.3596 18095.00 18093.20 134.52
2795 28.3662 17968.00 18094.80 134.04
2796 28.3727 17941.00 18096.60 133.94
2797 28.3793 17927.00 18098.40 133.89
2798 28.3859 18230.00 18100.30 135.02
2799 28.3925 17985.00 18102.40 134.11
2800 28.3990 17969.00 18104.60 134.05
2801 28.4056 18049.00 18107.00 134.35
2802 28.4122 17853.00 18109.40 133.62
2803 28.4187 17806.00 18112.10 133.44
2804 28.4253 18094.00 18114.90 134.51
2805 28.4319 18057.00 18117.90 134.38
2806 28.4384 17942.00 18121.00 133.95
2807 28.4450 17731.00 18124.40 133.16
2808 28.4516 17977.00 18127.90 134.08
2809 28.4581 18074.00 18131.70 134.44
2810 28.4647 18168.00 18135.60 134.79
2811 28.4713 18417.00 18139.80 135.71
2812 28.4778 17913.00 18144.30 133.84
2813 28.4844 18340.00 18148.90 135.43
2814 28.4910 18030.00 18153.90 134.28
2815 28.4975 18167.00 18159.20 134.79
2816 28.5041 18191.00 18164.70 134.87
2817 28.5107 18019.00 18170.60 134.24
2818 28.5172 18204.00 18176.80 134.92
2819 28.5238 18062.00 18183.40 134.40
2820 28.5304 17966.00 18190.40 134.04
2821 28.5369 17913.00 18197.80 133.84
2822 28.5435 18186.00 18205.60 134.85
2823 28.5501 17974.00 18214.00 134.07
2824 28.5567 18220.00 18222.80 134.98
2825 28.5632 18254.00 18232.30 135.11
2826 28.5698 18084.00 18242.40 134.48
2827 28.5763 18353.00 18253.20 135.47
2828 28.5829 18002.00 18264.80 134.17
2829 28.5895 17978.00 18277.20 134.08
2830 28.5961 18341.00 18290.70 135.43
2831 28.6026 18260.00 18305.20 135.13
2832 28.6092 18236.00 18321.00 135.04
2833 28.6158 18045.00 18338.20 134.33
2834 28.6223 18188.00 18357.10 134.86
2835 28.6289 18282.00 18377.90 135.21
2836 28.6355 18182.00 18400.80 134.84
2837 28.6420 18448.00 18426.20 135.82
2838 28.6486 18509.00 18454.50 136.05
2839 28.6552 18410.00 18486.20 135.68
2840 28.6617 18309.00 18521.50 135.31
2841 28.6683 18174.00 18561.30 134.81
2842 28.6749 18300.00 18606.00 135.28
2843 28.6814 18444.00 18656.40 135.81
2844 28.6880 18382.00 18713.10 135.58
2845 28.6946 18519.00 18776.80 136.09
2846 28.7011 18413.00 18848.50 135.70
2847 28.7077 18765.00 18929.00 136.99
2848 28.7143 18833.00 19019.40 137.23
2849 28.7208 19014.00 19120.30 137.89
2850 28.7274 18759.00 19233.20 136.96
2851 28.7340 19338.00 19359.20 139.06
2852 28.7405 19550.00 19499.70 139.82
2853 28.7471 19782.00 19656.60 140.65
2854 28.7537 19770.00 19831.70 140.61
2855 28.7603 20425.00 20029.00 142.92
2856 28.7668 20686.00 20252.10 143.83
2857 28.7734 21006.00 20506.40 144.93
2858 28.7799 21186.00 20798.30 145.55
2859 28.7865 21793.00 21137.10 147.62
2860 28.7931 22578.00 21532.80 150.26
2861 28.7997 23104.00 21996.70 152.00
2862 28.8062 23514.00 22541.00 153.34
2863 28.8128 24451.00 23176.70 156.37
2864 28.8194 25174.00 23916.20 158.66
2865 28.8259 25950.00 24766.50 161.09
2866 28.8325 26821.00 25730.90 163.77
2867 28.8391 27725.00 26808.10 166.51
2868 28.8456 28834.00 27995.60 169.81
2869 28.8522 29804.00 29282.70 172.64
2870 28.8588 31124.00 30656.70 176.42
2871 28.8653 32887.00 32106.60 181.35
2872 28.8719 34607.00 33618.00 186.03
2873 28.8785 35903.00 35185.40 189.48
2874 28.8850 38046.00 36796.80 195.05
2875 28.8916 39550.00 38438.30 198.87
2876 28.8982 41662.00 40085.40 204.11
2877 28.9047 42815.00 41695.50 206.92
2878 28.9113 44791.00 43205.80 211.64
2879 28.9179 46410.00 44518.50 215.43
2880 28.9244 46554.00 45516.70 215.76
2881 28.9310 47084.00 46078.90 216.99
2882 28.9376 46913.00 46107.50 216.59
2883 28.9442 45663.00 45548.70 213.69
2884 28.9507 45203.00 44409.80 212.61
2885 28.9573 43183.00 42755.70 207.80
2886 28.9639 40994.00 40696.60 202.47
2887 28.9704 38132.00 38355.20 195.27
2888 28.9770 35577.00 35868.10 188.62
2889 28.9836 32964.00 33362.20 181.56
2890 28.9901 30707.00 30946.60 175.23
2891 28.9967 28259.00 28700.90 168.10
2892 29.0033 25878.00 26689.30 160.87
2893 29.0098 24421.00 24947.90 156.27
2894 29.0164 22708.00 23486.70 150.69
2895 29.0230 21647.00 22301.10 147.13
2896 29.0295 21105.00 21365.70 145.28
2897 29.0361 20641.00 20652.40 143.67
2898 29.0427 20167.00 20127.20 142.01
2899 29.0492 19833.00 19751.90 140.83
2900 29.0558 19558.00 19504.20 139.85
2901 29.0624 19407.00 19353.80 139.31
2902 29.0689 19455.00 19279.20 139.48
2903 29.0755 19461.00 19264.00 139.50
2904 29.0821 19171.00 19296.00 138.46
2905 29.0886 18998.00 19366.30 137.83
2906 29.0952 19751.00 19468.90 140.54
2907 29.1018 19865.00 19599.80 140.94
2908 29.1083 19543.00 19756.80 139.80
2909 29.1149 20113.00 19939.90 141.82
2910 29.1215 20112.00 20150.30 141.82
2911 29.1280 20167.00 20391.60 142.01
2912 29.1346 20390.00 20669.50 142.79
2913 29.1412 20808.00 20992.80 144.25
2914 29.1478 21349.00 21374.50 146.11
2915 29.1543 22027.00 21829.40 148.41
2916 29.1609 22251.00 22375.50 149.17
2917 29.1674 23220.00 23032.70 152.38
2918 29.1740 23934.00 23823.30 154.71
2919 29.1806 25046.00 24764.80 158.26
2920 29.1872 25928.00 25871.60 161.02
2921 29.1937 27233.00 27150.90 165.02
2922 29.2003 28472.00 28599.10 168.74
2923 29.2069 30247.00 30210.70 173.92
2924 29.2134 31664.00 31965.00 177.94
2925 29.2200 33254.00 33841.60 182.36
2926 29.2266 35554.00 35816.00 188.56
2927 29.2331 37737.00 37863.00 194.26
2928 29.2397 39615.00 39968.10 199.04
2929 29.2463 41822.00 42109.50 204.50
2930 29.2528 44593.00 44256.50 211.17
2931 29.2594 46492.00 46355.90 215.62
2932 29.2660 48705.00 48331.80 220.69
2933 29.2725 50322.00 50058.40 224.33
2934 29.2791 51310.00 51377.40 226.52
2935 29.2857 51691.00 52121.00 227.36
2936 29.2922 52198.00 52145.30 228.47
2937 29.2988 50931.00 51372.20 225.68
2938 29.3054 49285.00 49809.70 222.00
2939 29.3120 46724.00 47551.10 216.16
2940 29.3185 44313.00 44757.70 210.51
2941 29.3251 41549.00 41605.80 203.84
2942 29.3316 38011.00 38295.40 194.96
2943 29.3382 34809.00 35007.30 186.57
2944 29.3448 31328.00 31894.20 177.00
2945 29.3514 28704.00 29074.60 169.42
2946 29.3579 26442.00 26612.50 162.61
2947 29.3645 24296.00 24545.70 155.87
2948 29.3711 22711.00 22868.90 150.70
2949 29.3776 21657.00 21555.30 147.16
2950 29.3842 20224.00 20554.50 142.21
2951 29.3908 20176.00 19815.20 142.04
2952 29.3973 19390.00 19282.60 139.25
2953 29.4039 19252.00 18908.40 138.75
2954 29.4105 19235.00 18651.90 138.69
2955 29.4170 19153.00 18479.70 138.39
2956 29.4236 18874.00 18367.70 137.38
2957 29.4302 18492.00 18297.80 135.99
2958 29.4367 18377.00 18257.10 135.56
2959 29.4433 18102.00 18236.20 134.54
2960 29.4499 18445.00 18228.50 135.81
2961 29.4564 18433.00 18229.20 135.77
2962 29.4630 18382.00 18234.60 135.58
2963 29.4696 18340.00 18242.00 135.43
2964 29.4761 18331.00 18249.50 135.39
2965 29.4827 18273.00 18255.70 135.18
2966 29.4893 18111.00 18259.70 134.58
2967 29.4958 18272.00 18260.90 135.17
2968 29.5024 18139.00 18259.10 134.68
2969 29.5090 18146.00 18254.30 134.71
2970 29.5156 18301.00 18246.60 135.28
2971 29.5221 18091.00 18236.40 134.50
2972 29.5287 18163.00 18223.90 134.77
2973 29.5352 18196.00 18209.50 134.89
2974 29.5418 17960.00 18193.60 134.01
2975 29.5484 18082.00 18176.60 134.47
2976 29.5550 18045.00 18158.70 134.33
2977 29.5615 17999.00 18140.30 134.16
2978 29.5681 18088.00 18121.60 134.49
2979 29.5747 17945.00 18102.80 133.96
2980 29.5812 17784.00 18084.20 133.36
2981 29.5878 17765.00 18065.80 133.29
2982 29.5944 18039.00 18047.80 134.31
2983 29.6009 17697.00 18030.30 133.03
2984 29.6075 17776.00 18013.20 133.33
2985 29.6141 18061.00 17996.70 134.39
2986 29.6206 17891.00 17980.80 133.76
2987 29.6272 17679.00 17965.40 132.96
2988 29.6338 17807.00 17950.60 133.44
2989 29.6403 17667.00 17936.40 132.92
2990 29.6469 17683.00 17922.70 132.98
2991 29.6535 17824.00 17909.60 133.51
2992 29.6600 17983.00 17896.90 134.10
2993 29.6666 17983.00 17884.70 134.10
2994 29.6732 17823.00 17873.00 133.50
2995 29.6797 17824.00 17861.80 133.51
2996 29.6863 17965.00 17850.90 134.03
2997 29.6929 17926.00 17840.40 133.89
2998 29.6994 17922.00 17830.30 133.87
2999 29.7060 17896.00 17820.60 133.78
3000 29.7126 17913.00 17811.10 133.84
3001 29.7192 17599.00 17802.00 132.66
3002 29.7257 17911.00 17793.20 133.83
3003 29.7323 17804.00 17784.70 133.43
3004 29.7388 17916.00 17776.40 133.85
3005 29.7454 17615.00 17768.40 132.72
3006 29.7520 17875.00 17760.60 133.70
3007 29.7586 17616.00 17753.00 132.73
3008 29.7651 17647.00 17745.70 132.84
3009 29.7717 17745.00 17738.50 133.21
3010 29.7783 17719.00 17731.60 133.11
3011 29.7848 17778.00 17724.80 133.33
3012 29.7914 17650.00 17718.20 132.85
3013 29.7980 17583.00 17711.80 132.60
3014 29.8045 17738.00 17705.50 133.18
3015 29.8111 17755.00 17699.40 133.25
3016 29.8177 17899.00 17693.40 133.79
3017 29.8242 17580.00 17687.60 132.59
3018 29.8308 17996.00 17681.90 134.15
3019 29.8374 18091.00 17676.30 134.50
3020 29.8439 17557.00 17670.90 132.50
3021 29.8505 17510.00 17665.50 132.32
3022 29.8571 17488.00 17660.30 132.24
3023 29.8636 17614.00 17655.20 132.72
3024 29.8702 17846.00 17650.20 133.59
3025 29.8768 17648.00 17645.20 132.85
3026 29.8834 17744.00 17640.40 133.21
3027 29.8899 17907.00 17635.70 133.82
3028 29.8965 17656.00 17631.00 132.88
3029 29.9030 17721.00 17626.50 133.12
3030 29.9096 17730.00 17622.00 133.15
3031 29.9162 17625.00 17617.60 132.76
3032 29.9228 17645.00 17613.20 132.83
3033 29.9293 17643.00 17608.90 132.83
3034 29.9359 17694.00 17604.70 133.02
3035 29.9425 17635.00 17600.60 132.80
3036 29.9490 17420.00 17596.50 131.99
3037 29.9556 17222.00 17592.50 131.23
3038 29.9622 17537.00 17588.60 132.43
3039 29.9687 17466.00 17584.70 132.16
3040 29.9753 17690.00 17580.80 133.00
3041 29.9819 17590.00 17577.00 132.63
3042 29.9884 17359.00 17573.30 131.75
3043 29.9950 17769.00 17598.40 133.30
3044 30.0016 17655.00 17594.90 132.87
3045 30.0081 17609.00 17591.50 132.70
3046 30.0147 17622.00 17588.10 132.75
3047 30.0213 17551.00 17584.80 132.48
3048 30.0278 17635.00 17581.50 132.80
3049 30.0344 17664.00 17578.30 132.91
3050 30.0410 17559.00 17575.10 132.51
3051 30.0475 17385.00 17571.90 131.85
3052 30.0541 17522.00 17568.80 132.37
3053 30.0607 17617.00 17565.70 132.73
3054 30.0672 17652.00 17562.70 132.86
3055 30.0738 17551.00 17559.60 132.48
3056 30.0804 17403.00 17556.70 131.92
3057 30.0870 17773.00 17553.70 133.32
3058 30.0935 17671.00 17550.80 132.93
3059 30.1001 17347.00 17547.90 131.71
3060 30.1066 17693.00 17545.10 133.01
3061 30.1132 17481.00 17542.20 132.22
3062 30.1198 17384.00 17539.50 131.85
3063 30.1264 17618.00 17536.70 132.73
3064 30.1329 17647.00 17534.00 132.84
3065 30.1395 17719.00 17531.30 133.11
3066 30.1461 17367.00 17528.60 131.78
3067 30.1526 17476.00 17525.90 132.20
3068 30.1592 17201.00 17523.30 131.15
3069 30.1658 17565.00 17520.70 132.53
3070 30.1723 17926.00 17518.10 133.89
3071 30.1789 17842.00 17515.60 133.57
3072 30.1855 17703.00 17513.00 133.05
3073 30.1920 17536.00 17510.50 132.42
3074 30.1986 17449.00 17508.10 132.10
3075 30.2052 17499.00 17505.60 132.28
3076 30.2117 17637.00 17503.20 132.80
3077 30.2183 17512.00 17500.70 132.33
3078 30.2249 17575.00 17498.30 132.57
3079 30.2314 17610.00 17496.00 132.70
3080 30.2380 17604.00 17493.60 132.68
3081 30.2446 17560.00 17491.30 132.51
3082 30.2511 17557.00 17488.90 132.50
3083 30.2577 17690.00 17486.60 133.00
3084 30.2643 17587.00 17484.40 132.62
3085 30.2708 17646.00 17482.10 132.84
3086 30.2774 17481.00 17479.90 132.22
3087 30.2840 17726.00 17477.60 133.14
3088 30.2906 17389.00 17475.40 131.87
3089 30.2971 17782.00 17473.20 133.35
3090 30.3037 17588.00 17471.00 132.62
3091 30.3102 17464.00 17468.90 132.15
3092 30.3168 17432.00 17466.70 132.03
3093 30.3234 17348.00 17464.60 131.71
3094 30.3300 17642.00 17462.50 132.82
3095 30.3365 17584.00 17460.40 132.60
3096 30.3431 17653.00 17458.30 132.87
3097 30.3497 17634.00 17456.30 132.79
3098 30.3562 17794.00 17454.20 133.39
3099 30.3628 17445.00 17452.20 132.08
3100 30.3694 17533.00 17450.20 132.41
3101 30.3759 17389.00 17448.10 131.87
3102 30.3825 17629.00 17446.20 132.77
3103 30.3891 17523.00 17444.20 132.37
3104 30.3956 17772.00 17442.20 133.31
3105 30.4022 17399.00 17440.30 131.90
3106 30.4088 17517.00 17438.30 132.35
3107 30.4153 17498.00 17436.40 132.28
3108 30.4219 17221.00 17434.50 131.23
3109 30.4285 17471.00 17432.60 132.18
3110 30.4350 17336.00 17430.70 131.67
3111 30.4416 17811.00 17428.90 133.46
3112 30.4482 17265.00 17427.00 131.40
3113 30.4547 17664.00 17425.20 132.91
3114 30.4613 17561.00 17423.30 132.52
3115 30.4679 17702.00 17421.50 133.05
3116 30.4744 17362.00 17419.70 131.76
3117 30.4810 17288.00 17417.90 131.48
3118 30.4876 17394.00 17416.20 131.89
3119 30.4942 17549.00 17414.40 132.47
3120 30.5007 17620.00 17412.60 132.74
3121 30.5073 17602.00 17410.90 132.67
3122 30.5138 17452.00 17409.20 132.11
3123 30.5204 17381.00 17407.50 131.84
3124 30.5270 17476.00 17405.80 132.20
3125 30.5336 17381.00 17404.10 131.84
3126 30.5401 17457.00 17402.40 132.12
3127 30.5467 17760.00 17400.70 133.27
3128 30.5533 17645.00 17399.10 132.83
3129 30.5598 17570.00 17397.40 132.55
3130 30.5664 17555.00 17395.80 132.49
3131 30.5730 17472.00 17394.20 132.18
3132 30.5795 17349.00 17392.60 131.72
3133 30.5861 17469.00 17391.00 132.17
3134 30.5927 17604.00 17389.40 132.68
3135 30.5992 17530.00 17387.80 132.40
3136 30.6058 17467.00 17386.30 132.16
3137 30.6124 17541.00 17384.70 132.44
3138 30.6189 17631.00 17383.20 132.78
3139 30.6255 17632.00 17381.70 132.79
3140 30.6321 17402.00 17380.20 131.92
3141 30.6386 17557.00 17378.70 132.50
3142 30.6452 17309.00 17386.80 131.56
3143 30.6518 17700.00 17385.40 133.04
3144 30.6583 17629.00 17384.00 132.77
3145 30.6649 17664.00 17382.60 132.91
3146 30.6715 17384.00 17381.20 131.85
3147 30.6780 17563.00 17379.80 132.52
3148 30.6846 17719.00 17378.50 133.11
3149 30.6912 17625.00 17377.20 132.76
3150 30.6978 17499.00 17375.80 132.28
3151 30.7043 17450.00 17374.50 132.10
3152 30.7109 17527.00 17373.20 132.39
3153 30.7175 17688.00 17371.90 133.00
3154 30.7240 17477.00 17370.70 132.20
3155 30.7306 17448.00 17369.40 132.09
3156 30.7372 17425.00 17368.10 132.00
3157 30.7437 17464.00 17366.90 132.15
3158 30.7503 17601.00 17365.70 132.67
3159 30.7569 17706.00 17364.50 133.06
3160 30.7634 17636.00 17363.30 132.80
3161 30.7700 17703.00 17362.10 133.05
3162 30.7766 17657.00 17360.90 132.88
3163 30.7831 17426.00 17359.80 132.01
3164 30.7897 17566.00 17358.70 132.54
3165 30.7963 17822.00 17357.50 133.50
3166 30.8028 17366.00 17356.40 131.78
3167 30.8094 17664.00 17355.30 132.91
3168 30.8160 17581.00 17354.30 132.59
3169 30.8225 17416.00 17353.20 131.97
3170 30.8291 17579.00 17352.10 132.59
3171 30.8357 17674.00 17351.10 132.94
3172 30.8422 17563.00 17350.10 132.52
3173 30.8488 17672.00 17349.10 132.94
3174 30.8554 17423.00 17348.10 132.00
3175 30.8619 17649.00 17347.10 132.85
3176 30.8685 17466.00 17346.20 132.16
3177 30.8751 17460.00 17345.20 132.14
3178 30.8817 17486.00 17344.30 132.24
3179 30.8882 17215.00 17343.40 131.21
3180 30.8948 17563.00 17342.50 132.52
3181 30.9014 17576.00 17341.60 132.57
3182 30.9079 17546.00 17340.80 132.46
3183 30.9145 17557.00 17339.90 132.50
3184 30.9211 17423.00 17339.10 132.00
3185 30.9276 17580.00 17338.30 132.59
3186 30.9342 17554.00 17337.50 132.49
3187 30.9408 17696.00 17336.80 133.03
3188 30.9473 17426.00 17336.00 132.01
3189 30.9539 17521.00 17335.30 132.37
3190 30.9605 17478.00 17334.60 132.20
3191 30.9670 17507.00 17333.90 132.31
3192 30.9736 17460.00 17333.20 132.14
3193 30.9802 17413.00 17332.50 131.96
3194 30.9867 17380.00 17331.90 131.83
3195 30.9933 17347.00 17331.30 131.71
3196 30.9999 17454.00 17330.70 132.11
3197 31.0064 17381.00 17330.10 131.84
3198 31.0130 17676.00 17329.50 132.95
3199 31.0196 17150.00 17329.00 130.96
3200 31.0261 17813.00 17328.50 133.46
3201 31.0327 17622.00 17328.00 132.75
3202 31.0393 17563.00 17327.50 132.52
3203 31.0459 17560.00 17327.10 132.51
3204 31.0524 17494.00 17326.70 132.26
3205 31.0590 17379.00 17326.30 131.83
3206 31.0655 17655.00 17325.90 132.87
3207 31.0721 17514.00 17325.60 132.34
3208 31.0787 17477.00 17325.20 132.20
3209 31.0853 17362.00 17324.90 131.76
3210 31.0918 17483.00 17324.70 132.22
3211 31.0984 17447.00 17324.40 132.09
3212 31.1050 17447.00 17324.20 132.09
3213 31.1115 17460.00 17324.00 132.14
3214 31.1181 17605.00 17329.40 132.68
3215 31.1247 17595.00 17329.30 132.65
3216 31.1312 17186.00 17329.20 131.10
3217 31.1378 17684.00 17329.20 132.98
3218 31.1444 17484.00 17329.20 132.23
3219 31.1509 17278.00 17329.20 131.45
3220 31.1575 17627.00 17329.20 132.77
3221 31.1641 17335.00 17329.30 131.66
3222 31.1706 17537.00 17329.40 132.43
3223 31.1772 17363.00 17329.50 131.77
3224 31.1838 17355.00 17329.70 131.74
3225 31.1903 17267.00 17329.90 131.40
3226 31.1969 17395.00 17330.20 131.89
3227 31.2035 17341.00 17330.40 131.68
3228 31.2100 17347.00 17330.80 131.71
3229 31.2166 17610.00 17331.10 132.70
3230 31.2232 17521.00 17331.50 132.37
3231 31.2297 17554.00 17331.90 132.49
3232 31.2363 17390.00 17332.40 131.87
3233 31.2429 17459.00 17332.90 132.13
3234 31.2495 17385.00 17333.50 131.85
3235 31.2560 17478.00 17334.10 132.20
3236 31.2626 17286.00 17334.70 131.48
3237 31.2691 17355.00 17335.40 131.74
3238 31.2757 17580.00 17336.10 132.59
3239 31.2823 17484.00 17336.90 132.23
3240 31.2889 17376.00 17337.70 131.82
3241 31.2954 17594.00 17330.70 132.64
3242 31.3020 17390.00 17331.70 131.87
3243 31.3086 17334.00 17332.70 131.66
3244 31.3151 17566.00 17333.80 132.54
3245 31.3217 17271.00 17334.90 131.42
3246 31.3283 17529.00 17336.10 132.40
3247 31.3348 17538.00 17337.30 132.43
3248 31.3414 17490.00 17338.60 132.25
3249 31.3480 17397.00 17339.90 131.90
3250 31.3545 17442.00 17341.30 132.07
3251 31.3611 17506.00 17342.80 132.31
3252 31.3677 17769.00 17344.30 133.30
3253 31.3742 17425.00 17345.90 132.00
3254 31.3808 17554.00 17347.60 132.49
3255 31.3874 17655.00 17349.30 132.87
3256 31.3939 17408.00 17351.10 131.94
3257 31.4005 17537.00 17353.00 132.43
3258 31.4071 17360.00 17355.00 131.76
3259 31.4136 17584.00 17357.00 132.60
3260 31.4202 17468.00 17359.10 132.17
3261 31.4268 17529.00 17361.30 132.40
3262 31.4333 17682.00 17363.60 132.97
3263 31.4399 17511.00 17366.00 132.33
3264 31.4465 17296.00 17368.40 131.51
3265 31.4531 17588.00 17370.90 132.62
3266 31.4596 17388.00 17373.60 131.86
3267 31.4662 17423.00 17376.30 132.00
3268 31.4727 17392.00 17379.20 131.88
3269 31.4793 17568.00 17382.10 132.54
3270 31.4859 17462.00 17385.20 132.14
3271 31.4925 17732.00 17388.30 133.16
3272 31.4990 17140.00 17383.60 130.92
3273 31.5056 17336.00 17387.10 131.67
3274 31.5122 17568.00 17390.60 132.54
3275 31.5187 17692.00 17394.30 133.01
3276 31.5253 17672.00 17398.10 132.94
3277 31.5319 17765.00 17402.10 133.29
3278 31.5384 17544.00 17406.20 132.45
3279 31.5450 17469.00 17410.40 132.17
3280 31.5516 17464.00 17414.80 132.15
3281 31.5581 17595.00 17419.30 132.65
3282 31.5647 17497.00 17424.00 132.28
3283 31.5713 17356.00 17428.80 131.74
3284 31.5778 17557.00 17433.80 132.50
3285 31.5844 17395.00 17439.10 131.89
3286 31.5910 17766.00 17444.40 133.29
3287 31.5975 17589.00 17450.00 132.62
3288 31.6041 17757.00 17455.80 133.26
3289 31.6107 17508.00 17461.80 132.32
3290 31.6172 17604.00 17467.90 132.68
3291 31.6238 17225.00 17474.40 131.24
3292 31.6304 17641.00 17481.00 132.82
3293 31.6369 17546.00 17487.90 132.46
3294 31.6435 17485.00 17495.00 132.23
3295 31.6501 17384.00 17502.40 131.85
3296 31.6567 17636.00 17510.10 132.80
3297 31.6632 17566.00 17518.00 132.54
3298 31.6698 17640.00 17526.20 132.82
3299 31.6763 17710.00 17534.80 133.08
3300 31.6829 17485.00 17543.60 132.23
3301 31.6895 17705.00 17552.80 133.06
3302 31.6961 17745.00 17562.40 133.21
3303 31.7026 17668.00 17572.30 132.92
3304 31.7092 18046.00 17582.50 134.34
3305 31.7158 17605.00 17593.20 132.68
3306 31.7223 17914.00 17604.30 133.84
3307 31.7289 17494.00 17615.80 132.26
3308 31.7355 17391.00 17627.80 131.88
3309 31.7420 17708.00 17640.30 133.07
3310 31.7486 17596.00 17653.20 132.65
3311 31.7552 17674.00 17666.70 132.94
3312 31.7617 17789.00 17680.80 133.38
3313 31.7683 17765.00 17695.30 133.29
3314 31.7749 17624.00 17710.60 132.76
3315 31.7814 17858.00 17726.50 133.63
3316 31.7880 17587.00 17743.00 132.62
3317 31.7946 17794.00 17760.20 133.39
3318 31.8011 17947.00 17778.20 133.97
3319 31.8077 17585.00 17797.00 132.61
3320 31.8143 17699.00 17816.70 133.04
3321 31.8209 17629.00 17837.20 132.77
3322 31.8274 17856.00 17858.60 133.63
3323 31.8340 17808.00 17881.10 133.45
3324 31.8405 17987.00 17904.60 134.12
3325 31.8471 17949.00 17929.20 133.97
3326 31.8537 17866.00 17955.00 133.66
3327 31.8603 18257.00 17982.00 135.12
3328 31.8668 17855.00 18010.40 133.62
3329 31.8734 17940.00 18040.30 133.94
3330 31.8800 18017.00 18071.70 134.23
3331 31.8865 17781.00 18104.70 133.35
3332 31.8931 17860.00 18139.60 133.64
3333 31.8997 17768.00 18176.40 133.30
3334 31.9062 18047.00 18215.40 134.34
3335 31.9128 17889.00 18256.70 133.75
3336 31.9194 18059.00 18300.50 134.38
3337 31.9259 18219.00 18347.30 134.98
3338 31.9325 18211.00 18397.20 134.95
3339 31.9391 18073.00 18450.70 134.44
3340 31.9456 18365.00 18508.10 135.52
3341 31.9522 18237.00 18570.20 135.04
3342 31.9588 18528.00 18637.50 136.12
3343 31.9653 18469.00 18710.80 135.90
3344 31.9719 18615.00 18791.00 136.44
3345 31.9785 18542.00 18879.00 136.17
3346 31.9850 18488.00 18976.40 135.97
3347 31.9916 18584.00 19084.40 136.32
3348 31.9982 18802.00 19204.70 137.12
3349 32.0047 18860.00 19339.00 137.33
3350 32.0113 18997.00 19489.90 137.83
3351 32.0179 19127.00 19659.40 138.30
3352 32.0244 19237.00 19850.50 138.70
3353 32.0310 19501.00 20065.70 139.65
3354 32.0376 19442.00 20308.30 139.43
3355 32.0442 19335.00 20581.70 139.05
3356 32.0507 19778.00 20889.80 140.63
3357 32.0573 20259.00 21235.90 142.33
3358 32.0639 20500.00 21624.00 143.18
3359 32.0704 20696.00 22059.50 143.86
3360 32.0770 21282.00 22546.90 145.88
3361 32.0836 22030.00 23092.20 148.43
3362 32.0901 22729.00 23702.70 150.76
3363 32.0967 23541.00 24387.90 153.43
3364 32.1033 24455.00 25161.40 156.38
3365 32.1098 25510.00 26041.20 159.72
3366 32.1164 26798.00 27048.50 163.70
3367 32.1230 28211.00 28211.90 167.96
3368 32.1295 29631.00 29573.80 172.14
3369 32.1361 31825.00 31175.00 178.40
3370 32.1427 33582.00 33065.60 183.25
3371 32.1492 35898.00 35302.40 189.47
3372 32.1558 38397.00 37928.50 195.95
3373 32.1624 41580.00 41001.60 203.91
3374 32.1689 44902.00 44549.80 211.90
3375 32.1755 48241.00 48586.70 219.64
3376 32.1821 52103.00 53112.40 228.26
3377 32.1886 56755.00 58093.00 238.23
3378 32.1952 61584.00 63504.90 248.16
3379 32.2018 66594.00 69293.10 258.06
3380 32.2084 72639.00 75409.50 269.52
3381 32.2149 79092.00 81799.50 281.23
3382 32.2215 85647.00 88441.40 292.65
3383 32.2281 93621.00 95270.00 305.98
3384 32.2346 101372.00 102203.00 318.39
3385 32.2412 108766.00 109092.00 329.80
3386 32.2477 115610.00 115656.00 340.02
3387 32.2543 121364.00 121541.00 348.37
3388 32.2609 126281.00 126229.00 355.36
3389 32.2675 129208.00 129184.00 359.45
3390 32.2740 129617.00 129930.00 360.02
3391 32.2806 127280.00 128186.00 356.76
3392 32.2872 123771.00 123930.00 351.81
3393 32.2937 117670.00 117415.00 343.03
3394 32.3003 110155.00 109096.00 331.90
3395 32.3069 100771.00 99538.70 317.44
3396 32.3134 90280.00 89302.20 300.47
3397 32.3200 79748.00 78954.00 282.40
3398 32.3266 69962.00 68949.70 264.50
3399 32.3331 60301.00 59693.10 245.56
3400 32.3397 51604.00 51392.70 227.16
3401 32.3463 44019.00 44224.50 209.81
3402 32.3528 38128.00 38218.10 195.26
3403 32.3594 33089.00 33338.10 181.90
3404 32.3660 29487.00 29481.80 171.72
3405 32.3725 26467.00 26509.30 162.69
3406 32.3791 24578.00 24271.70 156.77
3407 32.3857 22976.00 22628.00 151.58
3408 32.3922 22106.00 21445.60 148.68
3409 32.3988 21554.00 20611.00 146.81
3410 32.4054 20770.00 20037.40 144.12
3411 32.4119 20527.00 19654.80 143.27
3412 32.4185 20068.00 19410.90 141.66
3413 32.4251 19609.00 19266.50 140.03
3414 32.4316 19502.00 19191.80 139.65
3415 32.4382 19574.00 19165.10 139.91
3416 32.4448 19184.00 19169.90 138.51
3417 32.4514 19352.00 19193.40 139.11
3418 32.4579 19102.00 19226.40 138.21
3419 32.4645 19171.00 19261.80 138.46
3420 32.4711 18711.00 19294.40 136.79
3421 32.4776 18923.00 19320.70 137.56
3422 32.4842 18743.00 19338.70 136.90
3423 32.4908 18765.00 19347.30 136.99
3424 32.4973 18592.00 19346.10 136.35
3425 32.5039 18346.00 19335.50 135.45
3426 32.5105 18617.00 19316.20 136.44
3427 32.5170 18340.00 19289.60 135.43
3428 32.5236 18422.00 19256.00 135.73
3429 32.5302 18581.00 19217.20 136.31
3430 32.5367 18514.00 19174.30 136.07
3431 32.5433 18087.00 19128.40 134.49
3432 32.5499 18282.00 19080.60 135.21
3433 32.5564 18123.00 19031.70 134.62
3434 32.5630 18277.00 18982.70 135.19
3435 32.5696 18271.00 18934.20 135.17
3436 32.5761 18232.00 18886.80 135.03
3437 32.5827 18258.00 18840.80 135.12
3438 32.5893 18354.00 18796.60 135.48
3439 32.5959 18204.00 18754.60 134.92
3440 32.6024 17956.00 18715.00 134.00
3441 32.6090 18042.00 18677.80 134.32
3442 32.6156 18292.00 18643.20 135.25
3443 32.6221 17991.00 18611.20 134.13
3444 32.6287 18006.00 18582.00 134.19
3445 32.6353 17854.00 18555.50 133.62
3446 32.6418 17954.00 18531.70 133.99
3447 32.6484 17977.00 18510.70 134.08
3448 32.6550 17977.00 18492.50 134.08
3449 32.6615 17855.00 18477.20 133.62
3450 32.6681 17972.00 18464.90 134.06
3451 32.6747 17920.00 18455.60 133.87
3452 32.6812 17793.00 18449.40 133.39
3453 32.6878 17924.00 18446.70 133.88
3454 32.6944 18341.00 18447.50 135.43
3455 32.7009 17957.00 18452.10 134.00
3456 32.7075 17961.00 18460.90 134.02
3457 32.7141 17921.00 18474.30 133.87
3458 32.7206 18142.00 18492.70 134.69
3459 32.7272 18154.00 18516.70 134.74
3460 32.7338 18280.00 18546.90 135.20
3461 32.7403 18345.00 18583.90 135.44
3462 32.7469 18057.00 18628.60 134.38
3463 32.7535 17871.00 18681.70 133.68
3464 32.7600 18173.00 18744.10 134.81
3465 32.7666 18387.00 18816.90 135.60
3466 32.7732 18489.00 18901.10 135.97
3467 32.7797 18412.00 18997.60 135.69
3468 32.7863 18672.00 19107.90 136.65
3469 32.7929 18774.00 19233.00 137.02
3470 32.7994 18854.00 19374.40 137.31
3471 32.8060 19535.00 19533.80 139.77
3472 32.8126 19716.00 19712.40 140.41
3473 32.8191 20126.00 19913.30 141.87
3474 32.8257 20380.00 20139.70 142.76
3475 32.8323 20838.00 20395.20 144.35
3476 32.8389 21331.00 20685.40 146.05
3477 32.8454 21615.00 21016.60 147.02
3478 32.8520 22579.00 21398.50 150.26
3479 32.8586 22881.00 21840.90 151.26
3480 32.8651 23249.00 22356.10 152.48
3481 32.8717 23782.00 22956.30 154.21
3482 32.8783 24624.00 23656.30 156.92
3483 32.8848 25791.00 24468.70 160.60
3484 32.8914 26287.00 25403.10 162.13
3485 32.8980 27353.00 26468.20 165.39
3486 32.9045 28395.00 27662.50 168.51
3487 32.9111 29504.00 28990.30 171.77
3488 32.9177 30918.00 30440.80 175.84
3489 32.9242 31996.00 32007.10 178.87
3490 32.9308 33326.00 33675.30 182.55
3491 32.9374 35162.00 35439.90 187.51
3492 32.9439 36971.00 37291.20 192.28
3493 32.9505 39038.00 39220.60 197.58
3494 32.9571 41260.00 41212.30 203.13
3495 32.9636 42815.00 43242.50 206.92
3496 32.9702 45088.00 45272.90 212.34
3497 32.9768 47011.00 47226.30 216.82
3498 32.9833 48459.00 48996.80 220.13
3499 32.9899 50367.00 50438.30 224.43
3500 32.9965 50399.00 51403.20 224.50
3501 33.0031 51225.00 51749.20 226.33
3502 33.0096 50664.00 51386.80 225.09
3503 33.0162 49412.00 50300.20 222.29
3504 33.0228 47871.00 48550.10 218.79
3505 33.0293 45785.00 46249.80 213.97
3506 33.0359 43401.00 43553.70 208.33
3507 33.0425 40411.00 40624.90 201.02
3508 33.0490 37448.00 37623.20 193.51
3509 33.0556 34556.00 34675.10 185.89
3510 33.0622 31599.00 31897.20 177.76
3511 33.0687 28829.00 29367.90 169.79
3512 33.0753 26833.00 27140.40 163.81
3513 33.0819 25234.00 25242.50 158.85
3514 33.0884 23470.00 23666.00 153.20
3515 33.0950 21965.00 22399.00 148.21
3516 33.1016 21127.00 21410.70 145.35
3517 33.1081 20331.00 20664.40 142.59
3518 33.1147 20145.00 20119.60 141.93
3519 33.1213 19701.00 19741.20 140.36
3520 33.1278 19471.00 19496.20 139.54
3521 33.1344 19472.00 19358.10 139.54
3522 33.1410 19539.00 19305.10 139.78
3523 33.1475 19646.00 19321.40 140.16
3524 33.1541 19576.00 19395.80 139.91
3525 33.1607 19644.00 19521.70 140.16
3526 33.1673 20003.00 19696.20 141.43
3527 33.1738 20071.00 19919.50 141.67
3528 33.1804 20542.00 20196.60 143.32
3529 33.1870 20537.00 20534.00 143.31
3530 33.1935 21315.00 20940.70 146.00
3531 33.2001 21775.00 21427.00 147.56
3532 33.2066 22645.00 22004.20 150.48
3533 33.2132 22880.00 22682.10 151.26
3534 33.2198 23783.00 23465.60 154.22
3535 33.2264 24392.00 24358.00 156.18
3536 33.2329 25148.00 25354.80 158.58
3537 33.2395 26186.00 26452.00 161.82
3538 33.2461 27286.00 27637.30 165.18
3539 33.2526 28422.00 28900.90 168.59
3540 33.2592 29347.00 30226.70 171.31
3541 33.2658 31520.00 31610.40 177.54
3542 33.2723 32855.00 33038.30 181.26
3543 33.2789 34302.00 34493.90 185.21
3544 33.2855 36352.00 35950.80 190.66
3545 33.2920 37451.00 37357.90 193.52
3546 33.2986 39291.00 38643.80 198.22
3547 33.3052 40163.00 39702.90 200.41
3548 33.3117 40779.00 40415.70 201.94
3549 33.3183 40996.00 40670.20 202.48
3550 33.3249 40001.00 40392.60 200.00
3551 33.3314 39126.00 39566.00 197.80
3552 33.3380 37856.00 38234.30 194.57
3553 33.3446 35873.00 36495.00 189.40
3554 33.3511 34138.00 34473.10 184.76
3555 33.3577 31649.00 32291.00 177.90
3556 33.3643 29210.00 30080.80 170.91
3557 33.3708 27140.00 27946.70 164.74
3558 33.3774 25338.00 25977.00 159.18
3559 33.3840 23757.00 24223.10 154.13
3560 33.3905 22277.00 22719.00 149.26
3561 33.3971 20946.00 21471.90 144.73
3562 33.4037 19862.00 20470.00 140.93
3563 33.4103 19312.00 19688.30 138.97
3564 33.4168 18689.00 19092.40 136.71
3565 33.4234 18322.00 18649.70 135.36
3566 33.4300 18111.00 18326.80 134.58
3567 33.4365 17942.00 18096.40 133.95
3568 33.4431 18059.00 17933.70 134.38
3569 33.4497 17897.00 17821.10 133.78
3570 33.4562 17649.00 17744.40 132.85
3571 33.4628 17997.00 17693.50 134.15
3572 33.4694 17567.00 17660.70 132.54
3573 33.4759 17574.00 17640.30 132.57
3574 33.4825 17818.00 17628.30 133.48
3575 33.4891 17603.00 17621.60 132.68
3576 33.4956 17556.00 17618.00 132.50
3577 33.5022 17591.00 17615.60 132.63
3578 33.5088 17623.00 17613.20 132.75
3579 33.5153 17486.00 17610.10 132.24
3580 33.5219 17392.00 17605.60 131.88
3581 33.5285 17597.00 17599.50 132.65
3582 33.5350 17291.00 17591.60 131.49
3583 33.5416 17401.00 17582.10 131.91
3584 33.5482 17382.00 17571.00 131.84
3585 33.5547 17268.00 17558.50 131.41
3586 33.5613 17405.00 17544.90 131.93
3587 33.5679 17683.00 17530.30 132.98
3588 33.5745 17241.00 17515.10 131.30
3589 33.5810 17183.00 17499.40 131.08
3590 33.5876 17063.00 17483.50 130.62
3591 33.5942 17183.00 17467.50 131.08
3592 33.6007 17167.00 17451.60 131.02
3593 33.6073 17242.00 17435.80 131.31
3594 33.6139 17475.00 17420.40 132.19
3595 33.6204 17363.00 17405.40 131.77
3596 33.6270 17215.00 17390.70 131.21
3597 33.6336 17165.00 17376.50 131.01
3598 33.6401 17174.00 17362.90 131.05
3599 33.6467 17278.00 17349.70 131.45
3600 33.6533 17320.00 17337.00 131.60
3601 33.6598 17233.00 17324.80 131.27
3602 33.6664 17226.00 17313.10 131.25
3603 33.6730 17613.00 17301.90 132.71
3604 33.6795 17006.00 17291.20 130.41
3605 33.6861 17082.00 17280.90 130.70
3606 33.6927 17310.00 17271.00 131.57
3607 33.6992 17247.00 17261.50 131.33
3608 33.7058 17353.00 17252.40 131.73
3609 33.7124 17304.00 17243.60 131.54
3610 33.7189 17282.00 17235.20 131.46
3611 33.7255 17069.00 17227.20 130.65
3612 33.7321 17330.00 17219.40 131.64
3613 33.7386 17014.00 17211.90 130.44
3614 33.7452 17214.00 17204.70 131.20
3615 33.7518 17108.00 17197.80 130.80
3616 33.7584 17224.00 17191.10 131.24
3617 33.7649 17322.00 17184.60 131.61
3618 33.7715 17383.00 17178.40 131.85
3619 33.7780 17270.00 17172.40 131.41
3620 33.7846 17104.00 17166.60 130.78
3621 33.7912 17239.00 17161.00 131.30
3622 33.7977 17232.00 17155.60 131.27
3623 33.8043 17270.00 17150.30 131.41
3624 33.8109 17042.00 17145.20 130.54
3625 33.8175 17319.00 17140.30 131.60
3626 33.8240 16976.00 17135.60 130.29
3627 33.8306 16866.00 17130.90 129.87
3628 33.8372 16991.00 17126.50 130.35
3629 33.8437 17118.00 17122.10 130.84
3630 33.8503 16990.00 17117.90 130.35
3631 33.8569 17057.00 17113.80 130.60
3632 33.8634 17201.00 17109.90 131.15
3633 33.8700 17071.00 17106.00 130.66
3634 33.8766 17144.00 17102.30 130.93
3635 33.8831 17073.00 17098.70 130.66
3636 33.8897 17023.00 17095.10 130.47
3637 33.8963 16943.00 17091.70 130.16
3638 33.9028 17276.00 17088.40 131.44
3639 33.9094 17277.00 17085.10 131.44
3640 33.9160 17157.00 17081.90 130.99
3641 33.9225 17117.00 17078.90 130.83
3642 33.9291 17071.00 17075.90 130.66
3643 33.9357 17197.00 17073.00 131.14
3644 33.9422 17074.00 17070.10 130.67
3645 33.9488 16797.00 17067.30 129.60
3646 33.9554 17149.00 17064.70 130.95
3647 33.9619 17010.00 17062.00 130.42
3648 33.9685 17315.00 17059.50 131.59
3649 33.9751 17016.00 17057.00 130.45
3650 33.9817 17151.00 17054.50 130.96
3651 33.9882 17057.00 17052.20 130.60
3652 33.9948 17002.00 17049.80 130.39
3653 34.0014 17127.00 17047.60 130.87
3654 34.0079 17015.00 17045.40 130.44
3655 34.0145 17000.00 17043.20 130.38
3656 34.0211 17262.00 17041.10 131.38
3657 34.0276 16945.00 17039.10 130.17
3658 34.0342 17086.00 17037.10 130.71
3659 34.0408 17237.00 17035.10 131.29
3660 34.0473 17194.00 17033.20 131.13
3661 34.0539 17015.00 17031.30 130.44
3662 34.0605 17269.00 17029.50 131.41
3663 34.0670 17203.00 17027.70 131.16
3664 34.0736 17285.00 17026.00 131.47
3665 34.0802 16954.00 17024.30 130.21
3666 34.0867 17103.00 17022.60 130.78
3667 34.0933 16961.00 17021.00 130.23
3668 34.0999 17089.00 17019.40 130.73
3669 34.1064 16986.00 17017.90 130.33
3670 34.1130 17028.00 17016.30 130.49
3671 34.1196 17337.00 17014.90 131.67
3672 34.1261 17024.00 17013.40 130.48
3673 34.1327 17171.00 17012.00 131.04
3674 34.1393 16776.00 17010.60 129.52
3675 34.1459 17102.00 17009.30 130.77
3676 34.1524 17208.00 17008.00 131.18
3677 34.1590 17142.00 17006.70 130.93
3678 34.1656 17108.00 17005.40 130.80
3679 34.1721 17146.00 17004.20 130.94
3680 34.1787 16902.00 17003.00 130.01
3681 34.1852 17038.00 17001.80 130.53
3682 34.1918 17132.00 17000.70 130.89
3683 34.1984 17164.00 16999.60 131.01
3684 34.2050 17021.00 16998.50 130.46
3685 34.2115 17007.00 16997.40 130.41
3686 34.2181 17210.00 16996.40 131.19
3687 34.2247 17313.00 16995.30 131.58
3688 34.2312 17099.00 16994.30 130.76
3689 34.2378 17074.00 16993.40 130.67
3690 34.2444 16962.00 16992.40 130.24
3691 34.2509 17235.00 16991.50 131.28
3692 34.2575 17228.00 16990.60 131.26
3693 34.2641 16953.00 16989.70 130.20
3694 34.2706 17163.00 16988.90 131.01
3695 34.2772 17223.00 16988.10 131.24
3696 34.2838 17201.00 16987.30 131.15
3697 34.2903 17167.00 16986.50 131.02
3698 34.2969 16847.00 16985.70 129.80
3699 34.3035 16997.00 16985.00 130.37
3700 34.3100 17147.00 16984.30 130.95
3701 34.3166 17272.00 16983.60 131.42
3702 34.3232 17173.00 16982.90 131.05
3703 34.3298 17009.00 16982.20 130.42
3704 34.3363 16980.00 16981.60 130.31
3705 34.3429 16961.00 16981.00 130.23
3706 34.3494 17010.00 16980.40 130.42
3707 34.3560 17192.00 16979.80 131.12
3708 34.3626 17222.00 16979.30 131.23
3709 34.3691 16884.00 16978.70 129.94
3710 34.3757 17078.00 16978.20 130.68
3711 34.3823 17238.00 16977.80 131.29
3712 34.3889 17115.00 16977.30 130.82
3713 34.3954 17239.00 16976.90 131.30
3714 34.4020 16906.00 16976.40 130.02
3715 34.4086 17195.00 16976.00 131.13
3716 34.4151 16860.00 16975.70 129.85
3717 34.4217 17081.00 16975.30 130.69
3718 34.4283 17058.00 16975.00 130.61
3719 34.4348 16834.00 16974.70 129.75
3720 34.4414 16878.00 16974.40 129.91
3721 34.4480 16991.00 16974.20 130.35
3722 34.4545 16891.00 16973.90 129.96
3723 34.4611 17150.00 16973.70 130.96
3724 34.4677 16922.00 16973.50 130.09
3725 34.4742 16804.00 16973.40 129.63
3726 34.4808 16938.00 16973.30 130.15
3727 34.4874 17005.00 16973.20 130.40
3728 34.4939 17167.00 16973.20 131.02
3729 34.5005 17122.00 16973.10 130.85
3730 34.5071 16875.00 16973.20 129.90
3731 34.5136 17072.00 16973.20 130.66
3732 34.5202 17268.00 16973.30 131.41
3733 34.5268 17063.00 16973.50 130.62
3734 34.5334 17169.00 16973.70 131.03
3735 34.5399 17133.00 16973.90 130.89
3736 34.5465 16876.00 16974.20 129.91
3737 34.5531 17299.00 16974.60 131.53
3738 34.5596 17328.00 16944.10 131.64
3739 34.5662 16964.00 16944.80 130.25
3740 34.5728 16991.00 16945.70 130.35
3741 34.5793 17148.00 16946.60 130.95
3742 34.5859 17080.00 16947.60 130.69
3743 34.5925 17075.00 16948.80 130.67
3744 34.5990 17014.00 16950.20 130.44
3745 34.6056 17193.00 16951.70 131.12
3746 34.6122 17192.00 16953.50 131.12
3747 34.6187 17214.00 16955.40 131.20
3748 34.6253 16900.00 16957.70 130.00
3749 34.6319 17187.00 16960.20 131.10
3750 34.6384 17203.00 16963.10 131.16
3751 34.6450 16941.00 16966.30 130.16
3752 34.6516 16978.00 16970.00 130.30
3753 34.6581 17152.00 16974.10 130.97
3754 34.6647 17184.00 16978.70 131.09
3755 34.6713 17009.00 16983.80 130.42
3756 34.6778 17134.00 16989.60 130.90
3757 34.6844 17057.00 16995.90 130.60
3758 34.6910 17146.00 17003.00 130.94
3759 34.6975 17291.00 17010.90 131.49
3760 34.7041 17245.00 17019.80 131.32
3761 34.7107 17053.00 17029.80 130.59
3762 34.7173 17034.00 17041.10 130.51
3763 34.7238 17133.00 17053.90 130.89
3764 34.7304 17312.00 17068.70 131.57
3765 34.7369 17143.00 17085.70 130.93
3766 34.7435 17378.00 17105.50 131.83
3767 34.7501 17364.00 17128.40 131.77
3768 34.7566 17440.00 17154.90 132.06
3769 34.7632 17470.00 17185.50 132.17
3770 34.7698 17343.00 17220.20 131.69
3771 34.7764 17403.00 17259.40 131.92
3772 34.7829 17442.00 17303.10 132.07
3773 34.7895 17522.00 17351.10 132.37
3774 34.7961 17533.00 17403.20 132.41
3775 34.8026 17748.00 17459.10 133.22
3776 34.8092 17675.00 17518.50 132.95
3777 34.8158 17645.00 17581.10 132.83
3778 34.8223 17507.00 17646.80 132.31
3779 34.8289 17891.00 17715.30 133.76
3780 34.8355 18011.00 17785.80 134.21
3781 34.8420 17983.00 17856.90 134.10
3782 34.8486 18177.00 17927.00 134.82
3783 34.8552 18306.00 17992.20 135.30
3784 34.8617 18323.00 18048.20 135.36
3785 34.8683 18305.00 18089.40 135.30
3786 34.8749 18459.00 18110.60 135.86
3787 34.8814 18304.00 18108.00 135.29
3788 34.8880 18124.00 18079.80 134.62
3789 34.8946 18118.00 18027.40 134.60
3790 34.9011 18301.00 17954.30 135.28
3791 34.9077 18120.00 17865.30 134.61
3792 34.9143 18092.00 17766.10 134.51
3793 34.9208 17847.00 17662.10 133.59
3794 34.9274 17768.00 17558.50 133.30
3795 34.9340 17621.00 17459.40 132.74
3796 34.9406 17544.00 17367.60 132.45
3797 34.9471 17340.00 17285.40 131.68
3798 34.9537 17129.00 17214.00 130.88
3799 34.9603 17197.00 17153.70 131.14
3800 34.9668 17232.00 17103.90 131.27
3801 34.9734 17161.00 17063.90 131.00
3802 34.9800 17095.00 17032.40 130.75
3803 34.9865 17096.00 17008.20 130.75
3804 34.9931 17254.00 16989.90 131.35
3805 34.9997 17134.00 16976.30 130.90
3806 35.0062 17074.00 16966.40 130.67
3807 35.0128 17112.00 16959.30 130.81
3808 35.0194 17289.00 16954.40 131.49
3809 35.0259 16838.00 16951.10 129.76
3810 35.0325 17261.00 16949.00 131.38
3811 35.0391 17097.00 16947.70 130.76
3812 35.0456 17124.00 16947.10 130.86
3813 35.0522 16898.00 16946.90 129.99
3814 35.0588 17273.00 16946.90 131.43
3815 35.0653 17033.00 16947.20 130.51
3816 35.0719 16748.00 16947.50 129.41
3817 35.0785 17039.00 16947.80 130.53
3818 35.0850 16986.00 16948.00 130.33
3819 35.0916 17231.00 16948.30 131.27
3820 35.0982 17233.00 16948.40 131.27
3821 35.1048 17110.00 16948.40 130.80
3822 35.1113 17512.00 16948.30 132.33
3823 35.1179 17385.00 16948.10 131.85
3824 35.1245 17265.00 16947.90 131.40
3825 35.1310 17210.00 16947.60 131.19
3826 35.1376 17138.00 16947.20 130.91
3827 35.1441 17281.00 16946.70 131.46
3828 35.1507 17028.00 16946.20 130.49
3829 35.1573 17158.00 16945.70 130.99
3830 35.1639 17182.00 16945.20 131.08
3831 35.1704 17099.00 16944.60 130.76
3832 35.1770 17013.00 16944.10 130.43
3833 35.1836 16928.00 16943.50 130.11
3834 35.1901 17079.00 16943.00 130.69
3835 35.1967 16981.00 16942.50 130.31
3836 35.2033 16873.00 16942.00 129.90
3837 35.2098 16796.00 16941.50 129.60
3838 35.2164 16924.00 16941.00 130.09
3839 35.2230 16934.00 16940.60 130.13
3840 35.2295 17068.00 16940.20 130.65
3841 35.2361 17239.00 16939.80 131.30
3842 35.2427 17079.00 16939.40 130.69
3843 35.2492 16976.00 16939.10 130.29
3844 35.2558 16955.00 16938.80 130.21
3845 35.2624 17198.00 16938.50 131.14
3846 35.2689 17086.00 16938.20 130.71
3847 35.2755 17050.00 16937.90 130.58
3848 35.2821 16784.00 16937.70 129.55
3849 35.2886 17192.00 16937.50 131.12
3850 35.2952 17185.00 16937.30 131.09
3851 35.3018 16898.00 16937.10 129.99
3852 35.3083 16823.00 16936.90 129.70
3853 35.3149 16729.00 16936.80 129.34
3854 35.3215 17145.00 16936.70 130.94
3855 35.3280 17056.00 16936.50 130.60
3856 35.3346 17048.00 16936.40 130.57
3857 35.3412 17150.00 16936.30 130.96
3858 35.3478 16876.00 16936.30 129.91
3859 35.3543 16972.00 16936.20 130.28
3860 35.3609 16688.00 16936.10 129.18
3861 35.3675 17050.00 16925.80 130.58
3862 35.3740 16918.00 16925.80 130.07
3863 35.3806 16853.00 16925.80 129.82
3864 35.3872 17154.00 16925.80 130.97
3865 35.3937 17154.00 16925.90 130.97
3866 35.4003 16980.00 16925.90 130.31
3867 35.4069 17198.00 16926.00 131.14
3868 35.4134 17029.00 16926.10 130.49
3869 35.4200 17053.00 16926.20 130.59
3870 35.4266 16908.00 16926.20 130.03
3871 35.4331 16978.00 16926.30 130.30
3872 35.4397 17015.00 16926.40 130.44
3873 35.4463 16985.00 16926.50 130.33
3874 35.4528 17104.00 16926.60 130.78
3875 35.4594 16944.00 16926.80 130.17
3876 35.4660 16782.00 16926.90 129.54
3877 35.4725 16952.00 16927.00 130.20
3878 35.4791 16898.00 16927.10 129.99
3879 35.4857 17042.00 16927.30 130.54
3880 35.4922 16896.00 16927.40 129.99
3881 35.4988 17068.00 16927.60 130.65
3882 35.5054 17068.00 16927.70 130.65
3883 35.5120 17088.00 16927.90 130.72
3884 35.5185 16809.00 16928.00 129.65
3885 35.5251 16881.00 16922.30 129.93
3886 35.5317 16921.00 16922.50 130.08
3887 35.5382 17225.00 16922.70 131.24
3888 35.5448 16946.00 16922.90 130.18
3889 35.5514 17049.00 16923.10 130.57
3890 35.5579 17062.00 16923.30 130.62
3891 35.5645 17021.00 16923.60 130.46
3892 35.5711 17029.00 16923.80 130.49
3893 35.5776 17085.00 16924.00 130.71
3894 35.5842 17064.00 16924.30 130.63
3895 35.5908 16978.00 16924.50 130.30
3896 35.5973 16967.00 16924.80 130.26
3897 35.6039 16960.00 16925.00 130.23
3898 35.6105 17125.00 16925.30 130.86
3899 35.6170 16862.00 16925.60 129.85
3900 35.6236 16765.00 16925.80 129.48
3901 35.6302 17136.00 16926.10 130.90
3902 35.6367 16839.00 16926.40 129.76
3903 35.6433 17133.00 16926.70 130.89
3904 35.6499 16989.00 16926.90 130.34
3905 35.6564 17032.00 16927.20 130.51
3906 35.6630 17035.00 16927.60 130.52
3907 35.6696 16881.00 16927.90 129.93
3908 35.6761 16965.00 16928.20 130.25
3909 35.6827 16978.00 16928.50 130.30
3910 35.6893 16652.00 16928.90 129.04
3911 35.6959 17222.00 16929.20 131.23
3912 35.7024 16946.00 16929.60 130.18
3913 35.7090 17187.00 16930.00 131.10
3914 35.7155 16963.00 16930.40 130.24
3915 35.7221 16771.00 16930.80 129.50
3916 35.7287 16996.00 16931.20 130.37
3917 35.7352 17070.00 16931.70 130.65
3918 35.7418 16880.00 16932.20 129.92
3919 35.7484 16966.00 16932.70 130.25
3920 35.7550 16668.00 16933.30 129.10
3921 35.7615 16810.00 16933.90 129.65
3922 35.7681 16726.00 16934.60 129.33
3923 35.7747 16968.00 16935.30 130.26
3924 35.7812 17100.00 16936.10 130.77
3925 35.7878 17011.00 16937.00 130.43
3926 35.7944 17106.00 16937.90 130.79
3927 35.8009 16965.00 16938.90 130.25
3928 35.8075 16995.00 16940.00 130.37
3929 35.8141 16767.00 16941.20 129.49
3930 35.8206 16922.00 16942.60 130.09
3931 35.8272 16784.00 16944.00 129.55
3932 35.8338 16898.00 16945.60 129.99
3933 35.8403 17072.00 16947.40 130.66
3934 35.8469 17163.00 16949.40 131.01
3935 35.8535 16927.00 16951.70 130.10
3936 35.8600 16959.00 16954.30 130.23
3937 35.8666 16968.00 16957.20 130.26
3938 35.8732 16816.00 16960.70 129.68
3939 35.8797 17015.00 16964.70 130.44
3940 35.8863 17022.00 16969.30 130.47
3941 35.8929 17217.00 16974.60 131.21
3942 35.8994 17217.00 16980.70 131.21
3943 35.9060 17023.00 16987.60 130.47
3944 35.9126 17067.00 16995.20 130.64
3945 35.9192 16963.00 17003.70 130.24
3946 35.9257 17241.00 17012.80 131.30
3947 35.9323 17159.00 17022.60 130.99
3948 35.9389 17101.00 17032.90 130.77
3949 35.9454 17053.00 17043.80 130.59
3950 35.9520 17367.00 17055.30 131.78
3951 35.9586 17096.00 17067.10 130.75
3952 35.9651 17179.00 17079.20 131.07
3953 35.9717 17268.00 17091.30 131.41
3954 35.9783 17305.00 17102.90 131.55
3955 35.9848 17186.00 17113.20 131.10
3956 35.9914 17498.00 17121.60 132.28
3957 35.9980 17464.00 17126.80 132.15
3958 36.0045 17345.00 17128.20 131.70
3959 36.0111 17175.00 17125.40 131.05
3960 36.0177 17287.00 17118.20 131.48
3961 36.0242 17281.00 17107.30 131.46
3962 36.0308 17227.00 17093.40 131.25
3963 36.0374 17255.00 17077.50 131.36
3964 36.0439 16927.00 17060.60 130.10
3965 36.0505 17056.00 17043.50 130.60
3966 36.0571 17095.00 17027.10 130.75
3967 36.0636 17287.00 17011.90 131.48
3968 36.0702 17042.00 16998.40 130.54
3969 36.0768 16892.00 16986.70 129.97
3970 36.0834 17023.00 16976.90 130.47
3971 36.0899 17121.00 16968.90 130.85
3972 36.0965 17113.00 16962.60 130.82
3973 36.1031 17117.00 16957.80 130.83
3974 36.1096 16896.00 16954.10 129.99
3975 36.1162 17166.00 16951.50 131.02
3976 36.1228 16806.00 16949.60 129.64
3977 36.1293 16962.00 16948.30 130.24
3978 36.1359 17126.00 16947.40 130.87
3979 36.1425 16998.00 16946.90 130.38
3980 36.1490 16894.00 16946.60 129.98
3981 36.1556 16657.00 16946.60 129.06
3982 36.1622 16775.00 16946.60 129.52
3983 36.1687 16967.00 16946.70 130.26
3984 36.1753 16935.00 16946.90 130.13
3985 36.1819 16862.00 16947.10 129.85
3986 36.1884 16933.00 16947.40 130.13
3987 36.1950 16835.00 16947.60 129.75
3988 36.2016 17105.00 16947.90 130.79
3989 36.2081 17065.00 16948.10 130.63
3990 36.2147 16876.00 16948.30 129.91
3991 36.2213 16828.00 16948.50 129.72
3992 36.2278 17013.00 16948.70 130.43
3993 36.2344 17100.00 16948.90 130.77
3994 36.2410 17064.00 16949.00 130.63
3995 36.2475 17043.00 16949.20 130.55
3996 36.2541 16993.00 16949.30 130.36
3997 36.2607 16963.00 16949.40 130.24
3998 36.2673 16899.00 16949.60 130.00
3999 36.2738 16906.00 16949.70 130.02
4000 36.2804 16896.00 16949.80 129.99
4001 36.2869 17056.00 16949.90 130.60
4002 36.2935 16970.00 16950.00 130.27
4003 36.3001 17064.00 16950.10 130.63
4004 36.3066 16866.00 16950.20 129.87
4005 36.3132 17108.00 16950.30 130.80
4006 36.3198 17080.00 16950.40 130.69
4007 36.3264 16816.00 16950.60 129.68
4008 36.3329 16765.00 16950.70 129.48
4009 36.3395 17082.00 16950.80 130.70
4010 36.3461 16969.00 16950.90 130.26
4011 36.3526 16873.00 16951.00 129.90
4012 36.3592 17138.00 16951.20 130.91
4013 36.3658 16933.00 16951.30 130.13
4014 36.3723 17005.00 16951.40 130.40
4015 36.3789 16859.00 16951.60 129.84
4016 36.3855 17061.00 16951.70 130.62
4017 36.3920 16953.00 16951.90 130.20
4018 36.3986 17150.00 16952.00 130.96
4019 36.4052 16946.00 16952.10 130.18
4020 36.4117 16862.00 16952.30 129.85
4021 36.4183 17137.00 16952.40 130.91
4022 36.4249 17142.00 16952.60 130.93
4023 36.4314 16782.00 16952.80 129.54
4024 36.4380 17122.00 16952.90 130.85
4025 36.4446 16662.00 16953.10 129.08
4026 36.4511 16906.00 16953.20 130.02
4027 36.4577 17031.00 16953.40 130.50
4028 36.4643 16704.00 16953.60 129.24
4029 36.4709 16845.00 16953.70 129.79
4030 36.4774 17003.00 16953.90 130.40
4031 36.4840 16853.00 16954.00 129.82
4032 36.4906 16740.00 16954.20 129.38
4033 36.4971 16698.00 16954.40 129.22
4034 36.5037 17025.00 16954.50 130.48
4035 36.5103 17109.00 16954.70 130.80
4036 36.5168 16935.00 16954.80 130.13
4037 36.5234 16856.00 16955.00 129.83
4038 36.5300 16849.00 16955.20 129.80
4039 36.5365 16932.00 16955.30 130.12
4040 36.5431 16762.00 16955.50 129.47
4041 36.5497 16911.00 16955.70 130.04
4042 36.5562 17040.00 16955.80 130.54
4043 36.5628 17067.00 16956.00 130.64
4044 36.5694 16998.00 16956.20 130.38
4045 36.5759 16866.00 16956.30 129.87
4046 36.5825 17007.00 16956.50 130.41
4047 36.5891 16748.00 16956.70 129.41
4048 36.5956 16862.00 16956.80 129.85
4049 36.6022 16938.00 16957.00 130.15
4050 36.6088 16787.00 16957.10 129.57
4051 36.6153 16873.00 16957.30 129.90
4052 36.6219 16766.00 16957.50 129.48
4053 36.6285 16962.00 16957.60 130.24
4054 36.6350 16775.00 16957.80 129.52
4055 36.6416 17142.00 16957.90 130.93
4056 36.6482 16893.00 16958.10 129.97
4057 36.6548 16994.00 16958.30 130.36
4058 36.6613 17001.00 16958.40 130.39
4059 36.6679 17154.00 16958.60 130.97
4060 36.6744 16973.00 16958.70 130.28
4061 36.6810 16808.00 16958.90 129.65
4062 36.6876 17156.00 16959.10 130.98
4063 36.6941 17040.00 16959.20 130.54
4064 36.7007 16953.00 16959.40 130.20
4065 36.7073 17071.00 16959.50 130.66
4066 36.7139 16875.00 16959.70 129.90
4067 36.7204 16998.00 16959.80 130.38
4068 36.7270 16852.00 16960.00 129.82
4069 36.7336 17093.00 16960.10 130.74
4070 36.7401 16912.00 16960.30 130.05
4071 36.7467 16919.00 16960.40 130.07
4072 36.7533 16765.00 16960.60 129.48
4073 36.7598 16993.00 16960.70 130.36
4074 36.7664 16906.00 16960.90 130.02
4075 36.7730 16667.00 16961.00 129.10
4076 36.7795 16824.00 16961.20 129.71
4077 36.7861 17037.00 16961.30 130.53
4078 36.7927 16606.00 16961.50 128.86
4079 36.7992 17052.00 16961.60 130.58
4080 36.8058 17052.00 16961.80 130.58
4081 36.8124 16952.00 16961.90 130.20
4082 36.8189 17228.00 16962.10 131.26
4083 36.8255 16927.00 16962.20 130.10
4084 36.8321 16769.00 16962.30 129.49
4085 36.8386 17108.00 16962.50 130.80
4086 36.8452 16975.00 16962.60 130.29
4087 36.8518 16984.00 16962.80 130.32
4088 36.8583 16766.00 16962.90 129.48
4089 36.8649 16911.00 16963.00 130.04
4090 36.8715 16983.00 16963.20 130.32
4091 36.8781 16947.00 16963.30 130.18
4092 36.8846 16886.00 16963.40 129.95
4093 36.8912 16789.00 16963.60 129.57
4094 36.8978 16923.00 16963.70 130.09
4095 36.9043 16849.00 16963.80 129.80
4096 36.9109 17060.00 16964.00 130.61
4097 36.9175 16978.00 16964.10 130.30
4098 36.9240 16722.00 16964.20 129.31
4099 36.9306 16868.00 16964.40 129.88
4100 36.9372 16965.00 16964.50 130.25
4101 36.9437 16894.00 16964.60 129.98
4102 36.9503 17040.00 16964.70 130.54
4103 36.9569 16859.00 16964.90 129.84
4104 36.9634 17008.00 16965.00 130.41
4105 36.9700 16937.00 16965.10 130.14
4106 36.9766 16859.00 16965.20 129.84
4107 36.9831 17110.00 16965.40 130.80
4108 36.9897 16976.00 16965.50 130.29
4109 36.9963 16572.00 16965.60 128.73
4110 37.0028 16886.00 16965.70 129.95
4111 37.0094 16865.00 16965.80 129.87
4112 37.0160 17025.00 16965.90 130.48
4113 37.0225 16798.00 16966.10 129.61
4114 37.0291 16930.00 16966.20 130.12
4115 37.0357 16833.00 16966.30 129.74
4116 37.0423 16576.00 16966.40 128.75
4117 37.0488 16861.00 16966.50 129.85
4118 37.0554 16760.00 16966.60 129.46
4119 37.0620 17288.00 16966.70 131.48
4120 37.0685 16849.00 16966.80 129.80
4121 37.0751 16870.00 16966.90 129.88
4122 37.0816 16969.00 16967.10 130.26
4123 37.0882 17094.00 16967.20 130.74
4124 37.0948 16886.00 16967.30 129.95
4125 37.1014 16765.00 16967.40 129.48
4126 37.1079 16847.00 16967.50 129.80
4127 37.1145 17086.00 16967.60 130.71
4128 37.1211 16932.00 16967.70 130.12
4129 37.1276 16823.00 16967.80 129.70
4130 37.1342 16954.00 16967.90 130.21
4131 37.1408 17062.00 16968.00 130.62
4132 37.1473 17213.00 16968.10 131.20
4133 37.1539 16736.00 16968.20 129.37
4134 37.1605 16864.00 16968.30 129.86
4135 37.1670 17140.00 16968.30 130.92
4136 37.1736 17060.00 16968.40 130.61
4137 37.1802 16919.00 16968.50 130.07
4138 37.1867 16980.00 16968.60 130.31
4139 37.1933 17292.00 16968.70 131.50
4140 37.1999 17108.00 16968.80 130.80
4141 37.2064 16911.00 16968.90 130.04
4142 37.2130 17041.00 16969.00 130.54
4143 37.2196 16941.00 16969.10 130.16
4144 37.2262 16848.00 16969.10 129.80
4145 37.2327 16827.00 16969.20 129.72
4146 37.2393 16729.00 16969.30 129.34
4147 37.2458 16917.00 16969.00 130.07
4148 37.2524 16823.00 16969.10 129.70
4149 37.2590 16998.00 16969.20 130.38
4150 37.2655 17073.00 16969.20 130.66
4151 37.2721 16754.00 16969.30 129.44
4152 37.2787 17011.00 16969.40 130.43
4153 37.2853 17003.00 16969.50 130.40
4154 37.2918 17081.00 16969.60 130.69
4155 37.2984 17006.00 16969.60 130.41
4156 37.3050 16845.00 16969.70 129.79
4157 37.3115 16927.00 16969.80 130.10
4158 37.3181 16819.00 16969.80 129.69
4159 37.3247 16924.00 16969.90 130.09
4160 37.3312 17110.00 16970.00 130.80
4161 37.3378 16968.00 16970.00 130.26
4162 37.3444 16659.00 16970.10 129.07
4163 37.3509 16998.00 16970.20 130.38
4164 37.3575 16804.00 16970.20 129.63
4165 37.3641 16931.00 16970.30 130.12
4166 37.3706 16947.00 16970.40 130.18
4167 37.3772 16913.00 16970.40 130.05
4168 37.3838 17130.00 16970.50 130.88
4169 37.3903 16728.00 16970.50 129.34
4170 37.3969 17042.00 16970.60 130.54
4171 37.4035 16993.00 16970.70 130.36
4172 37.4100 16888.00 16970.70 129.95
4173 37.4166 17159.00 16970.80 130.99
4174 37.4232 16796.00 16970.80 129.60
4175 37.4297 16850.00 16970.90 129.81
4176 37.4363 16858.00 16970.90 129.84
4177 37.4429 16978.00 16971.00 130.30
4178 37.4495 16904.00 16971.00 130.01
4179 37.4560 17157.00 16971.10 130.99
4180 37.4626 17036.00 16971.10 130.52
4181 37.4692 16799.00 16971.20 129.61
4182 37.4757 17034.00 16971.20 130.51
4183 37.4823 16738.00 16971.30 129.38
4184 37.4889 16846.00 16971.30 129.79
4185 37.4954 17002.00 16971.30 130.39
4186 37.5020 16865.00 16971.40 129.87
4187 37.5086 17005.00 16971.40 130.40
4188 37.5151 16830.00 16971.50 129.73
4189 37.5217 16894.00 16971.50 129.98
4190 37.5283 16736.00 16971.50 129.37
4191 37.5348 16936.00 16971.60 130.14
4192 37.5414 17007.00 16971.60 130.41
4193 37.5480 16839.00 16971.60 129.76
4194 37.5545 17054.00 16971.70 130.59
4195 37.5611 16847.00 16971.70 129.80
4196 37.5677 16934.00 16971.70 130.13
4197 37.5742 17005.00 16971.80 130.40
4198 37.5808 17096.00 16971.80 130.75
4199 37.5874 16788.00 16971.80 129.57
4200 37.5939 16968.00 16971.80 130.26
4201 37.6005 16930.00 16971.90 130.12
4202 37.6071 17093.00 16971.90 130.74
4203 37.6137 16998.00 16971.90 130.38
4204 37.6202 16766.00 16971.90 129.48
4205 37.6268 16555.00 16972.00 128.67
4206 37.6334 17086.00 16972.00 130.71
4207 37.6399 16917.00 16972.00 130.07
4208 37.6465 16751.00 16972.00 129.43
4209 37.6530 16675.00 16972.00 129.13
4210 37.6596 17145.00 16972.00 130.94
4211 37.6662 16981.00 16973.00 130.31
4212 37.6728 16882.00 16973.00 129.93
4213 37.6793 16981.00 16973.00 130.31
4214 37.6859 17199.00 16973.00 131.15
4215 37.6925 16848.00 16973.00 129.80
4216 37.6990 16874.00 16973.10 129.90
4217 37.7056 16765.00 16973.10 129.48
4218 37.7122 17095.00 16973.10 130.75
4219 37.7187 16977.00 16973.10 130.30
4220 37.7253 16961.00 16973.10 130.23
4221 37.7319 16708.00 16973.10 129.26
4222 37.7384 16945.00 16973.10 130.17
4223 37.7450 17061.00 16973.10 130.62
4224 37.7516 17093.00 16973.10 130.74
4225 37.7581 17247.00 16973.10 131.33
4226 37.7647 16916.00 16973.10 130.06
4227 37.7713 16863.00 16973.10 129.86
4228 37.7778 17287.00 16973.10 131.48
4229 37.7844 16947.00 16973.20 130.18
4230 37.7910 16967.00 16973.20 130.26
4231 37.7975 17039.00 16973.10 130.53
4232 37.8041 16663.00 16973.10 129.09
4233 37.8107 16865.00 16973.10 129.87
4234 37.8172 16893.00 16973.10 129.97
4235 37.8238 16880.00 16973.10 129.92
4236 37.8304 16939.00 16973.10 130.15
4237 37.8369 16943.00 16973.10 130.16
4238 37.8435 16839.00 16973.10 129.76
4239 37.8501 16852.00 16973.10 129.82
4240 37.8567 16942.00 16973.10 130.16
4241 37.8632 16851.00 16973.10 129.81
4242 37.8698 16875.00 16973.10 129.90
4243 37.8764 17008.00 16973.10 130.41
4244 37.8829 16883.00 16973.10 129.93
4245 37.8895 16977.00 16973.10 130.30
4246 37.8961 16797.00 16973.00 129.60
4247 37.9026 17145.00 16973.00 130.94
4248 37.9092 16805.00 16973.00 129.63
4249 37.9158 17120.00 16973.00 130.84
4250 37.9223 16997.00 16973.00 130.37
4251 37.9289 16951.00 16973.00 130.20
4252 37.9355 16765.00 16972.90 129.48
4253 37.9420 16531.00 16972.90 128.57
4254 37.9486 17132.00 16972.90 130.89
4255 37.9552 17115.00 16972.90 130.82
4256 37.9617 16976.00 16972.80 130.29
4257 37.9683 16862.00 16972.80 129.85
4258 37.9749 16783.00 16972.80 129.55
4259 37.9814 16777.00 16972.80 129.53
4260 37.9880 16973.00 16972.80 130.28
4261 37.9946 16714.00 16972.70 129.28
4262 38.0011 16949.00 16972.70 130.19
4263 38.0077 17043.00 16972.70 130.55
4264 38.0143 16851.00 16972.60 129.81
4265 38.0209 16797.00 16972.60 129.60
4266 38.0274 16948.00 16972.60 130.18
4267 38.0340 16956.00 16972.60 130.21
4268 38.0406 17054.00 16972.50 130.59
4269 38.0471 16927.00 16972.50 130.10
4270 38.0537 16859.00 16972.40 129.84
4271 38.0603 17185.00 16972.40 131.09
4272 38.0668 16923.00 16972.40 130.09
4273 38.0734 17080.00 16972.30 130.69
4274 38.0800 16777.00 16972.30 129.53
4275 38.0865 16842.00 16972.30 129.78
4276 38.0931 16832.00 16972.20 129.74
4277 38.0997 16784.00 16974.10 129.55
4278 38.1062 16963.00 16974.10 130.24
4279 38.1128 16809.00 16974.10 129.65
4280 38.1194 16809.00 16974.00 129.65
4281 38.1259 16801.00 16974.00 129.62
4282 38.1325 17054.00 16974.00 130.59
4283 38.1391 17150.00 16973.90 130.96
4284 38.1456 17005.00 16973.90 130.40
4285 38.1522 17068.00 16973.90 130.65
4286 38.1588 17014.00 16973.80 130.44
4287 38.1653 17036.00 16973.80 130.52
4288 38.1719 16888.00 16973.80 129.95
4289 38.1785 16873.00 16973.80 129.90
4290 38.1850 16952.00 16973.70 130.20
4291 38.1916 17108.00 16973.70 130.80
4292 38.1982 16840.00 16973.70 129.77
4293 38.2048 16968.00 16973.60 130.26
4294 38.2113 17024.00 16973.60 130.48
4295 38.2179 16690.00 16973.60 129.19
4296 38.2244 17021.00 16973.50 130.46
4297 38.2310 17167.00 16973.50 131.02
4298 38.2376 17142.00 16973.50 130.93
4299 38.2441 17178.00 16973.40 131.07
4300 38.2507 16866.00 16973.40 129.87
4301 38.2573 16932.00 16973.30 130.12
4302 38.2639 17169.00 16973.30 131.03
4303 38.2704 16891.00 16973.30 129.96
4304 38.2770 16980.00 16973.20 130.31
4305 38.2836 16783.00 16973.20 129.55
4306 38.2901 16844.00 16973.10 129.78
4307 38.2967 16998.00 16973.10 130.38
4308 38.3033 16976.00 16973.10 130.29
4309 38.3098 17172.00 16973.00 131.04
4310 38.3164 16652.00 16973.00 129.04
4311 38.3230 17116.00 16973.00 130.83
4312 38.3295 16884.00 16972.90 129.94
4313 38.3361 16973.00 16972.90 130.28
4314 38.3427 16950.00 16972.90 130.19
4315 38.3492 16911.00 16972.90 130.04
4316 38.3558 16625.00 16972.80 128.94
4317 38.3624 16985.00 16972.80 130.33
4318 38.3689 16981.00 16972.80 130.31
4319 38.3755 17011.00 16972.80 130.43
4320 38.3821 17132.00 16972.80 130.89
4321 38.3886 16777.00 16972.80 129.53
4322 38.3952 16806.00 16972.80 129.64
4323 38.4018 16730.00 16972.80 129.34
4324 38.4084 17088.00 16972.80 130.72
4325 38.4149 16983.00 16972.80 130.32
4326 38.4215 17032.00 16972.80 130.51
4327 38.4281 17030.00 16972.90 130.50
4328 38.4346 16970.00 16972.90 130.27
4329 38.4412 16902.00 16973.00 130.01
4330 38.4478 16759.00 16973.10 129.46
4331 38.4543 16749.00 16973.20 129.42
4332 38.4609 17033.00 16973.30 130.51
4333 38.4675 16896.00 16973.40 129.99
4334 38.4740 16884.00 16973.60 129.94
4335 38.4806 17024.00 16973.80 130.48
4336 38.4872 16868.00 16974.00 129.88
4337 38.4937 16988.00 16974.30 130.34
4338 38.5003 16971.00 16974.60 130.27
4339 38.5069 16844.00 16974.90 129.78
4340 38.5134 16944.00 16975.30 130.17
4341 38.5200 16852.00 16975.80 129.82
4342 38.5266 17087.00 16976.40 130.72
4343 38.5331 17094.00 16977.10 130.74
4344 38.5397 17006.00 16977.90 130.41
4345 38.5463 17126.00 16978.90 130.87
4346 38.5528 16973.00 16980.10 130.28
4347 38.5594 16686.00 16981.50 129.17
4348 38.5660 17084.00 16983.10 130.71
4349 38.5725 16659.00 16984.90 129.07
4350 38.5791 16778.00 16986.90 129.53
4351 38.5857 16887.00 16989.10 129.95
4352 38.5923 16912.00 16991.50 130.05
4353 38.5988 17084.00 16994.10 130.71
4354 38.6054 16996.00 16996.90 130.37
4355 38.6119 17044.00 16999.80 130.55
4356 38.6185 17009.00 17002.80 130.42
4357 38.6251 16814.00 17005.90 129.67
4358 38.6316 16695.00 17009.10 129.21
4359 38.6382 17127.00 17012.10 130.87
4360 38.6448 17042.00 17014.80 130.54
4361 38.6514 16764.00 17016.90 129.48
4362 38.6579 17010.00 17018.30 130.42
4363 38.6645 16871.00 17018.50 129.89
4364 38.6711 16931.00 17017.60 130.12
4365 38.6776 17078.00 17015.40 130.68
4366 38.6842 16902.00 17012.30 130.01
4367 38.6908 16950.00 17008.40 130.19
4368 38.6973 16883.00 17004.00 129.93
4369 38.7039 16904.00 16999.30 130.01
4370 38.7105 17149.00 16994.70 130.95
4371 38.7170 16848.00 16990.30 129.80
4372 38.7236 17025.00 16986.30 130.48
4373 38.7302 16765.00 16982.70 129.48
4374 38.7367 16622.00 16979.70 128.93
4375 38.7433 16999.00 16977.20 130.38
4376 38.7499 17098.00 16975.10 130.76
4377 38.7564 16674.00 16975.30 129.13
4378 38.7630 16996.00 16974.10 130.37
4379 38.7696 16929.00 16973.10 130.11
4380 38.7761 17016.00 16972.40 130.45
4381 38.7827 16839.00 16971.90 129.76
4382 38.7893 16976.00 16971.50 130.29
4383 38.7958 17270.00 16971.30 131.41
4384 38.8024 17202.00 16971.10 131.16
4385 38.8090 16857.00 16970.90 129.84
4386 38.8156 16936.00 16970.80 130.14
4387 38.8221 16911.00 16970.70 130.04
4388 38.8287 17074.00 16970.70 130.67
4389 38.8353 17029.00 16970.60 130.49
4390 38.8418 16957.00 16970.60 130.22
4391 38.8484 16928.00 16970.50 130.11
4392 38.8550 16865.00 16970.50 129.87
4393 38.8615 17002.00 16970.40 130.39
4394 38.8681 16897.00 16970.40 129.99
4395 38.8747 16954.00 16970.40 130.21
4396 38.8812 17048.00 16970.30 130.57
4397 38.8878 17194.00 16970.30 131.13
4398 38.8944 17025.00 16970.20 130.48
4399 38.9009 17154.00 16970.20 130.97
4400 38.9075 17075.00 16970.10 130.67
4401 38.9141 16945.00 16970.00 130.17
4402 38.9206 16759.00 16970.00 129.46
4403 38.9272 16907.00 16969.90 130.03
4404 38.9338 16927.00 16969.90 130.10
4405 38.9403 17071.00 16969.80 130.66
4406 38.9469 16934.00 16969.80 130.13
4407 38.9535 16850.00 16969.70 129.81
4408 38.9600 16880.00 16969.70 129.92
4409 38.9666 16922.00 16969.60 130.09
4410 38.9732 16826.00 16969.60 129.71
4411 38.9798 17068.00 16969.50 130.65
4412 38.9863 16832.00 16969.50 129.74
4413 38.9929 16766.00 16969.40 129.48
4414 38.9995 17084.00 16969.40 130.71
4415 39.0060 16872.00 16969.40 129.89
4416 39.0126 16868.00 16969.40 129.88
4417 39.0191 16857.00 16969.30 129.84
4418 39.0257 17030.00 16969.30 130.50
4419 39.0323 16892.00 16969.30 129.97
4420 39.0389 17083.00 16969.30 130.70
4421 39.0454 16994.00 16969.30 130.36
4422 39.0520 16926.00 16969.20 130.10
4423 39.0586 16994.00 16969.20 130.36
4424 39.0651 17073.00 16969.20 130.66
4425 39.0717 16873.00 16969.20 129.90
4426 39.0783 16923.00 16969.20 130.09
4427 39.0848 16773.00 16969.20 129.51
4428 39.0914 16713.00 16969.20 129.28
4429 39.0980 16880.00 16969.20 129.92
4430 39.1045 16955.00 16969.30 130.21
4431 39.1111 16912.00 16969.30 130.05
4432 39.1177 17047.00 16969.30 130.56
4433 39.1242 16879.00 16969.30 129.92
4434 39.1308 16986.00 16969.30 130.33
4435 39.1374 16997.00 16969.40 130.37
4436 39.1439 17005.00 16969.40 130.40
4437 39.1505 16846.00 16969.40 129.79
4438 39.1571 16833.00 16969.50 129.74
4439 39.1637 17078.00 16969.50 130.68
4440 39.1702 16755.00 16969.60 129.44
4441 39.1768 16830.00 16969.60 129.73
4442 39.1833 17049.00 16969.70 130.57
4443 39.1899 16875.00 16969.80 129.90
4444 39.1965 16978.00 16969.80 130.30
4445 39.2030 16865.00 16969.90 129.87
4446 39.2096 17091.00 16970.00 130.73
4447 39.2162 16976.00 16970.00 130.29
4448 39.2228 17023.00 16970.10 130.47
4449 39.2293 16759.00 16970.20 129.46
4450 39.2359 16897.00 16970.30 129.99
4451 39.2425 17009.00 16970.40 130.42
4452 39.2490 16960.00 16970.50 130.23
4453 39.2556 16882.00 16970.60 129.93
4454 39.2622 16768.00 16970.70 129.49
4455 39.2687 16976.00 16970.90 130.29
4456 39.2753 17183.00 16971.00 131.08
4457 39.2819 16764.00 16971.10 129.48
4458 39.2884 16776.00 16971.30 129.52
4459 39.2950 16810.00 16971.40 129.65
4460 39.3016 17088.00 16971.60 130.72
4461 39.3081 16866.00 16971.70 129.87
4462 39.3147 16883.00 16971.90 129.93
4463 39.3213 16835.00 16972.10 129.75
4464 39.3278 16859.00 16972.30 129.84
4465 39.3344 16807.00 16972.50 129.64
4466 39.3410 16719.00 16972.70 129.30
4467 39.3475 16966.00 16972.90 130.25
4468 39.3541 16625.00 16973.10 128.94
4469 39.3607 16954.00 16973.30 130.21
4470 39.3672 17006.00 16973.60 130.41
4471 39.3738 16839.00 16973.80 129.76
4472 39.3804 16838.00 16974.10 129.76
4473 39.3870 17003.00 16974.30 130.40
4474 39.3935 16869.00 16974.60 129.88
4475 39.4001 16957.00 16974.90 130.22
4476 39.4067 16946.00 16975.20 130.18
4477 39.4132 16811.00 16975.50 129.66
4478 39.4198 17042.00 16975.90 130.54
4479 39.4264 17052.00 16976.20 130.58
4480 39.4329 17161.00 16976.60 131.00
4481 39.4395 16871.00 16976.90 129.89
4482 39.4461 17069.00 16977.30 130.65
4483 39.4526 16832.00 16977.70 129.74
4484 39.4592 17054.00 16978.10 130.59
4485 39.4658 17062.00 16978.60 130.62
4486 39.4723 16891.00 16979.00 129.96
4487 39.4789 17049.00 16979.50 130.57
4488 39.4855 16862.00 16980.00 129.85
4489 39.4920 16856.00 16980.50 129.83
4490 39.4986 17168.00 16981.00 131.03
4491 39.5052 17094.00 16981.60 130.74
4492 39.5117 17139.00 16982.10 130.92
4493 39.5183 17020.00 16982.70 130.46
4494 39.5249 17002.00 16983.40 130.39
4495 39.5314 16852.00 16984.00 129.82
4496 39.5380 16948.00 16984.70 130.18
4497 39.5446 16795.00 16985.40 129.60
4498 39.5512 16952.00 16986.10 130.20
4499 39.5577 17114.00 16986.90 130.82
4500 39.5643 16833.00 16987.70 129.74
4501 39.5709 17169.00 16988.50 131.03
4502 39.5774 16888.00 16989.40 129.95
4503 39.5840 17069.00 16990.30 130.65
4504 39.5905 16892.00 16991.20 129.97
4505 39.5971 16715.00 16992.20 129.29
4506 39.6037 17092.00 16993.20 130.74
4507 39.6103 17192.00 16994.30 131.12
4508 39.6168 17058.00 16995.40 130.61
4509 39.6234 16927.00 16996.60 130.10
4510 39.6300 17012.00 16997.80 130.43
4511 39.6365 17051.00 16999.20 130.58
4512 39.6431 16765.00 17000.60 129.48
4513 39.6497 16922.00 17002.00 130.09
4514 39.6562 16935.00 17003.50 130.13
4515 39.6628 17013.00 17005.10 130.43
4516 39.6694 16869.00 17006.80 129.88
4517 39.6759 16967.00 17008.50 130.26
4518 39.6825 17350.00 17010.40 131.72
4519 39.6891 17056.00 17012.30 130.60
4520 39.6956 16904.00 17014.40 130.01
4521 39.7022 16890.00 17016.70 129.96
4522 39.7088 17016.00 17019.00 130.45
4523 39.7153 17090.00 17021.60 130.73
4524 39.7219 17219.00 17024.30 131.22
4525 39.7285 17088.00 17027.30 130.72
4526 39.7351 16884.00 17030.50 129.94
4527 39.7416 17327.00 17034.00 131.63
4528 39.7482 17040.00 17037.80 130.54
4529 39.7547 16830.00 17042.00 129.73
4530 39.7613 16856.00 17046.60 129.83
4531 39.7679 17024.00 17051.70 130.48
4532 39.7744 17043.00 17057.30 130.55
4533 39.7810 16960.00 17063.50 130.23
4534 39.7876 17094.00 17070.40 130.74
4535 39.7942 16954.00 17078.10 130.21
4536 39.8007 17101.00 17086.50 130.77
4537 39.8073 16972.00 17096.00 130.28
4538 39.8139 17075.00 17106.40 130.67
4539 39.8204 17058.00 17118.00 130.61
4540 39.8270 17064.00 17130.90 130.63
4541 39.8336 17080.00 17145.00 130.69
4542 39.8401 17316.00 17160.70 131.59
4543 39.8467 17273.00 17177.90 131.43
4544 39.8533 17327.00 17197.00 131.63
4545 39.8598 17137.00 17217.90 130.91
4546 39.8664 17374.00 17241.10 131.81
4547 39.8730 17451.00 17266.90 132.10
4548 39.8795 17423.00 17295.60 132.00
4549 39.8861 17439.00 17327.80 132.06
4550 39.8927 17343.00 17364.20 131.69
4551 39.8992 17619.00 17405.50 132.74
4552 39.9058 17414.00 17452.60 131.96
4553 39.9124 17581.00 17506.40 132.59
4554 39.9189 17507.00 17567.80 132.31
4555 39.9255 17906.00 17637.70 133.81
4556 39.9321 17757.00 17716.80 133.26
4557 39.9386 17677.00 17805.50 132.96
4558 39.9452 18161.00 17903.80 134.76
4559 39.9518 18018.00 18012.20 134.23
4560 39.9584 17992.00 18130.10 134.13
4561 39.9649 18292.00 18257.20 135.25
4562 39.9715 18610.00 18393.60 136.42
4563 39.9781 18702.00 18538.50 136.76
4564 39.9846 18991.00 18692.30 137.81
4565 39.9912 19166.00 18854.60 138.44
4566 39.9978 19256.00 19024.00 138.77
4567 40.0043 19371.00 19197.90 139.18
4568 40.0109 19783.00 19371.70 140.65
4569 40.0175 19979.00 19537.70 141.35
4570 40.0240 20362.00 19684.90 142.70
4571 40.0306 20181.00 19800.40 142.06
4572 40.0372 20376.00 19871.00 142.74
4573 40.0437 20680.00 19886.80 143.80
4574 40.0503 20513.00 19843.30 143.22
4575 40.0569 20453.00 19742.50 143.01
4576 40.0634 20083.00 19592.30 141.71
4577 40.0700 20072.00 19405.00 141.68
4578 40.0766 19646.00 19193.30 140.16
4579 40.0831 19573.00 18971.00 139.90
4580 40.0897 19346.00 18749.50 139.09
4581 40.0963 18988.00 18539.10 137.80
4582 40.1028 18496.00 18346.90 136.00
4583 40.1094 18424.00 18178.40 135.74
4584 40.1160 18427.00 18036.70 135.75
4585 40.1226 17840.00 17923.30 133.57
4586 40.1291 17738.00 17838.10 133.18
4587 40.1357 17833.00 17779.70 133.54
4588 40.1423 17768.00 17746.30 133.30
4589 40.1488 17748.00 17736.20 133.22
4590 40.1554 17942.00 17747.70 133.95
4591 40.1619 17703.00 17779.70 133.05
4592 40.1685 17931.00 17831.90 133.91
4593 40.1751 18023.00 17904.60 134.25
4594 40.1817 18033.00 17999.20 134.29
4595 40.1882 18084.00 18117.10 134.48
4596 40.1948 18045.00 18260.60 134.33
4597 40.2014 18272.00 18431.70 135.17
4598 40.2079 18344.00 18631.60 135.44
4599 40.2145 18907.00 18860.70 137.50
4600 40.2211 18951.00 19119.90 137.66
4601 40.2276 19250.00 19407.40 138.74
4602 40.2342 19651.00 19722.00 140.18
4603 40.2408 19975.00 20061.60 141.33
4604 40.2473 20348.00 20423.90 142.65
4605 40.2539 20644.00 20808.60 143.68
4606 40.2605 21103.00 21213.10 145.27
4607 40.2670 21298.00 21634.10 145.94
4608 40.2736 21686.00 22064.20 147.26
4609 40.2802 22253.00 22491.80 149.17
4610 40.2867 22536.00 22894.50 150.12
4611 40.2933 23043.00 23242.40 151.80
4612 40.2999 23090.00 23498.30 151.95
4613 40.3064 23303.00 23626.60 152.65
4614 40.3130 23499.00 23601.80 153.29
4615 40.3196 23505.00 23415.70 153.31
4616 40.3261 23157.00 23078.10 152.17
4617 40.3327 22673.00 22616.40 150.58
4618 40.3393 22247.00 22065.70 149.15
4619 40.3459 21479.00 21463.40 146.56
4620 40.3524 20940.00 20846.50 144.71
4621 40.3590 20358.00 20244.80 142.68
4622 40.3656 19901.00 19683.40 141.07
4623 40.3721 19115.00 19177.60 138.26
4624 40.3787 18869.00 18737.30 137.36
4625 40.3853 18363.00 18366.60 135.51
4626 40.3918 17843.00 18063.10 133.58
4627 40.3984 17766.00 17821.50 133.29
4628 40.4050 17588.00 17633.20 132.62
4629 40.4115 17315.00 17489.90 131.59
4630 40.4181 17382.00 17382.90 131.84
4631 40.4247 17368.00 17304.50 131.79
4632 40.4312 17071.00 17247.80 130.66
4633 40.4378 17192.00 17207.60 131.12
4634 40.4444 17374.00 17179.60 131.81
4635 40.4509 17234.00 17160.50 131.28
4636 40.4575 17123.00 17148.00 130.85
4637 40.4641 17394.00 17140.10 131.89
4638 40.4706 17447.00 17135.40 132.09
4639 40.4772 17130.00 17132.90 130.88
4640 40.4838 17184.00 17131.70 131.09
4641 40.4903 17210.00 17131.10 131.19
4642 40.4969 17131.00 17130.90 130.88
4643 40.5035 17110.00 17130.60 130.80
4644 40.5101 17063.00 17130.10 130.62
4645 40.5166 17037.00 17129.20 130.53
4646 40.5232 17026.00 17127.80 130.48
4647 40.5298 17089.00 17126.10 130.73
4648 40.5363 16825.00 17123.90 129.71
4649 40.5429 17259.00 17121.30 131.37
4650 40.5494 17086.00 17118.50 130.71
4651 40.5560 16883.00 17115.40 129.93
4652 40.5626 17062.00 17112.10 130.62
4653 40.5692 16947.00 17108.70 130.18
4654 40.5757 17021.00 17105.30 130.46
4655 40.5823 17112.00 17102.00 130.81
4656 40.5889 17342.00 17098.70 131.69
4657 40.5954 17006.00 17095.50 130.41
4658 40.6020 17106.00 17092.50 130.79
4659 40.6086 17009.00 17089.60 130.42
4660 40.6151 16993.00 17086.90 130.36
4661 40.6217 17049.00 17084.50 130.57
4662 40.6283 17110.00 17082.20 130.80
4663 40.6348 17089.00 17080.20 130.73
4664 40.6414 16940.00 17078.50 130.15
4665 40.6480 17165.00 17077.00 131.01
4666 40.6545 17046.00 17075.70 130.56
4667 40.6611 16854.00 17074.70 129.82
4668 40.6677 17109.00 17073.90 130.80
4669 40.6742 17202.00 17073.40 131.16
4670 40.6808 16886.00 17073.10 129.95
4671 40.6874 17222.00 17073.10 131.23
4672 40.6939 17103.00 17073.40 130.78
4673 40.7005 16992.00 17074.00 130.35
4674 40.7071 16919.00 17074.90 130.07
4675 40.7136 17036.00 17076.10 130.52
4676 40.7202 16901.00 17077.60 130.00
4677 40.7268 17099.00 17079.50 130.76
4678 40.7333 16892.00 17081.90 129.97
4679 40.7399 17097.00 17084.70 130.76
4680 40.7465 17176.00 17087.90 131.06
4681 40.7531 17167.00 17091.80 131.02
4682 40.7596 16911.00 17096.20 130.04
4683 40.7662 16926.00 17101.40 130.10
4684 40.7728 17006.00 17107.40 130.41
4685 40.7793 17191.00 17114.40 131.11
4686 40.7859 17090.00 17122.30 130.73
4687 40.7925 16981.00 17131.40 130.31
4688 40.7990 17285.00 17141.90 131.47
4689 40.8056 17085.00 17153.90 130.71
4690 40.8122 17187.00 17168.40 131.10
4691 40.8187 17126.00 17183.80 130.87
4692 40.8253 17197.00 17201.30 131.14
4693 40.8319 17357.00 17221.10 131.75
4694 40.8384 17436.00 17243.30 132.04
4695 40.8450 17190.00 17268.10 131.11
4696 40.8516 17314.00 17295.90 131.58
4697 40.8581 17372.00 17327.00 131.80
4698 40.8647 17459.00 17361.70 132.13
4699 40.8713 17447.00 17400.40 132.09
4700 40.8778 17420.00 17443.80 131.99
4701 40.8844 17686.00 17492.70 132.99
4702 40.8910 17619.00 17548.00 132.74
4703 40.8975 17628.00 17611.20 132.77
4704 40.9041 17702.00 17683.50 133.05
4705 40.9107 17733.00 17767.20 133.16
4706 40.9173 17551.00 17864.20 132.48
4707 40.9238 18169.00 17976.50 134.79
4708 40.9304 18001.00 18106.00 134.17
4709 40.9370 18286.00 18254.80 135.23
4710 40.9435 18473.00 18424.00 135.91
4711 40.9501 18401.00 18614.50 135.65
4712 40.9567 18765.00 18825.90 136.99
4713 40.9632 18734.00 19057.90 136.87
4714 40.9698 19069.00 19310.00 138.09
4715 40.9764 19371.00 19581.50 139.18
4716 40.9829 19508.00 19871.30 139.67
4717 40.9895 19824.00 20178.70 140.80
4718 40.9961 20439.00 20503.50 142.96
4719 41.0026 20707.00 20843.10 143.90
4720 41.0092 20862.00 21191.50 144.44
4721 41.0158 21314.00 21539.00 145.99
4722 41.0223 21512.00 21868.50 146.67
4723 41.0289 21661.00 22156.80 147.18
4724 41.0355 21938.00 22375.40 148.12
4725 41.0420 21960.00 22496.00 148.19
4726 41.0486 22326.00 22497.20 149.42
4727 41.0552 21941.00 22370.70 148.12
4728 41.0617 21805.00 22122.50 147.66
4729 41.0683 21723.00 21771.60 147.39
4730 41.0749 21230.00 21343.90 145.71
4731 41.0814 21088.00 20870.00 145.22
4732 41.0880 20246.00 20375.40 142.29
4733 41.0946 20118.00 19885.50 141.84
4734 41.1012 19306.00 19419.90 138.95
4735 41.1077 18627.00 18992.60 136.48
4736 41.1143 18199.00 18613.60 134.90
4737 41.1208 18200.00 18286.20 134.91
4738 41.1274 18138.00 18011.50 134.68
4739 41.1340 17766.00 17786.60 133.29
4740 41.1405 17650.00 17607.00 132.85
4741 41.1471 17473.00 17466.10 132.18
4742 41.1537 17512.00 17357.90 132.33
4743 41.1603 17384.00 17276.10 131.85
4744 41.1668 17264.00 17215.20 131.39
4745 41.1734 17279.00 17170.80 131.45
4746 41.1800 17154.00 17138.70 130.97
4747 41.1865 17289.00 17116.00 131.49
4748 41.1931 17281.00 17100.40 131.46
4749 41.1997 17332.00 17089.90 131.65
4750 41.2062 17109.00 17083.20 130.80
4751 41.2128 17297.00 17079.00 131.52
4752 41.2194 17144.00 17076.70 130.93
4753 41.2259 17224.00 17075.50 131.24
4754 41.2325 17203.00 17074.90 131.16
4755 41.2391 16951.00 17074.50 130.20
4756 41.2456 16982.00 17074.10 130.32
4757 41.2522 17166.00 17073.50 131.02
4758 41.2588 17055.00 17072.50 130.60
4759 41.2653 16700.00 17071.20 129.23
4760 41.2719 17029.00 17069.40 130.49
4761 41.2785 17183.00 17067.30 131.08
4762 41.2850 17059.00 17064.80 130.61
4763 41.2916 17090.00 17061.90 130.73
4764 41.2982 17087.00 17058.80 130.72
4765 41.3047 16802.00 17055.50 129.62
4766 41.3113 16856.00 17052.00 129.83
4767 41.3179 17001.00 17048.40 130.39
4768 41.3245 16982.00 17044.80 130.32
4769 41.3310 17026.00 17041.10 130.48
4770 41.3376 17053.00 17037.50 130.59
4771 41.3442 17176.00 17033.90 131.06
4772 41.3507 16821.00 17030.40 129.70
4773 41.3573 17018.00 17026.90 130.45
4774 41.3639 17008.00 17023.60 130.41
4775 41.3704 16928.00 17020.40 130.11
4776 41.3770 16833.00 17017.30 129.74
4777 41.3836 16899.00 17014.40 130.00
4778 41.3901 17090.00 17011.50 130.73
4779 41.3967 17031.00 17008.80 130.50
4780 41.4033 17007.00 17006.20 130.41
4781 41.4098 16995.00 17003.80 130.37
4782 41.4164 16929.00 17001.40 130.11
4783 41.4230 17063.00 16999.20 130.62
4784 41.4295 16975.00 16997.10 130.29
4785 41.4361 17100.00 16995.00 130.77
4786 41.4427 16971.00 16993.10 130.27
4787 41.4492 16812.00 16991.30 129.66
4788 41.4558 17087.00 16989.50 130.72
4789 41.4624 17025.00 16987.80 130.48
4790 41.4689 17013.00 16986.30 130.43
4791 41.4755 17246.00 16984.70 131.32
4792 41.4821 17088.00 16983.30 130.72
4793 41.4887 16994.00 16981.90 130.36
4794 41.4952 17107.00 16980.60 130.79
4795 41.5018 17355.00 16979.40 131.74
4796 41.5084 17189.00 16978.20 131.11
4797 41.5149 17065.00 16977.00 130.63
4798 41.5215 16770.00 16975.90 129.50
4799 41.5280 16879.00 16974.90 129.92
4800 41.5346 17085.00 16973.90 130.71
4801 41.5412 17010.00 16972.90 130.42
4802 41.5478 16905.00 16972.00 130.02
4803 41.5543 17142.00 16971.20 130.93
4804 41.5609 17215.00 16970.40 131.21
4805 41.5675 17046.00 16969.60 130.56
4806 41.5740 17044.00 16968.80 130.55
4807 41.5806 16932.00 16968.10 130.12
4808 41.5872 17196.00 16967.40 131.13
4809 41.5937 17008.00 16966.80 130.41
4810 41.6003 16965.00 16966.20 130.25
4811 41.6069 16802.00 16965.60 129.62
4812 41.6134 16849.00 16965.10 129.80
4813 41.6200 16988.00 16964.50 130.34
4814 41.6266 16974.00 16964.00 130.28
4815 41.6331 17143.00 16963.60 130.93
4816 41.6397 16910.00 16963.10 130.04
4817 41.6463 17183.00 16962.70 131.08
4818 41.6528 16941.00 16962.30 130.16
4819 41.6594 16872.00 16962.00 129.89
4820 41.6660 16912.00 16961.60 130.05
4821 41.6726 16958.00 16961.30 130.22
4822 41.6791 17008.00 16961.00 130.41
4823 41.6857 16902.00 16960.70 130.01
4824 41.6922 17158.00 16960.50 130.99
4825 41.6988 16870.00 16960.30 129.88
4826 41.7054 16887.00 16960.10 129.95
4827 41.7119 16831.00 16959.90 129.73
4828 41.7185 17046.00 16959.80 130.56
4829 41.7251 16822.00 16959.60 129.70
4830 41.7317 16995.00 16959.50 130.37
4831 41.7382 16871.00 16959.50 129.89
4832 41.7448 17111.00 16959.40 130.81
4833 41.7514 17219.00 16959.40 131.22
4834 41.7579 16850.00 16959.40 129.81
4835 41.7645 17047.00 16959.40 130.56
4836 41.7711 17095.00 16959.50 130.75
4837 41.7776 17121.00 16959.60 130.85
4838 41.7842 17039.00 16959.80 130.53
4839 41.7908 17163.00 16960.00 131.01
4840 41.7973 17224.00 16960.20 131.24
4841 41.8039 16971.00 16960.50 130.27
4842 41.8105 17073.00 16960.80 130.66
4843 41.8170 16899.00 16961.20 130.00
4844 41.8236 16912.00 16961.70 130.05
4845 41.8302 17067.00 16962.30 130.64
4846 41.8367 16973.00 16962.90 130.28
4847 41.8433 16777.00 16963.60 129.53
4848 41.8499 17126.00 16964.40 130.87
4849 41.8564 16935.00 16965.40 130.13
4850 41.8630 17062.00 16966.40 130.62
4851 41.8696 17290.00 16967.60 131.49
4852 41.8761 16959.00 16968.90 130.23
4853 41.8827 16791.00 16970.40 129.58
4854 41.8893 16903.00 16972.10 130.01
4855 41.8959 16900.00 16973.90 130.00
4856 41.9024 17031.00 16975.90 130.50
4857 41.9090 17136.00 16978.10 130.90
4858 41.9156 16859.00 16980.60 129.84
4859 41.9221 17238.00 16983.20 131.29
4860 41.9287 17201.00 16986.20 131.15
4861 41.9353 17249.00 16989.50 131.34
4862 41.9418 17059.00 16993.20 130.61
4863 41.9484 16997.00 16997.30 130.37
4864 41.9550 17000.00 17001.90 130.38
4865 41.9615 17118.00 17007.10 130.84
4866 41.9681 17044.00 17012.90 130.55
4867 41.9747 17006.00 17019.50 130.41
4868 41.9812 17348.00 17026.90 131.71
4869 41.9878 17091.00 17035.20 130.73
4870 41.9944 17046.00 17044.50 130.56
4871 42.0009 16947.00 17054.70 130.18
4872 42.0075 16949.00 17065.90 130.19
4873 42.0141 17118.00 17078.10 130.84
4874 42.0206 17214.00 17091.30 131.20
4875 42.0272 17058.00 17105.40 130.61
4876 42.0338 16978.00 17120.60 130.30
4877 42.0403 16901.00 17136.70 130.00
4878 42.0469 17073.00 17153.80 130.66
4879 42.0535 17147.00 17171.90 130.95
4880 42.0601 17273.00 17190.80 131.43
4881 42.0666 17054.00 17210.10 130.59
4882 42.0732 17400.00 17229.10 131.91
4883 42.0798 17113.00 17247.00 130.82
4884 42.0863 17341.00 17262.40 131.68
4885 42.0929 17416.00 17273.90 131.97
4886 42.0994 17259.00 17280.10 131.37
4887 42.1060 17224.00 17280.20 131.24
4888 42.1126 17162.00 17273.70 131.00
4889 42.1192 17426.00 17261.00 132.01
4890 42.1257 17345.00 17243.00 131.70
4891 42.1323 17173.00 17221.10 131.05
4892 42.1389 17212.00 17196.50 131.20
4893 42.1454 17075.00 17170.70 130.67
4894 42.1520 17012.00 17144.80 130.43
4895 42.1586 17205.00 17119.80 131.17
4896 42.1651 17183.00 17096.50 131.08
4897 42.1717 17282.00 17075.30 131.46
4898 42.1783 17161.00 17056.50 131.00
4899 42.1848 17108.00 17040.50 130.80
4900 42.1914 17079.00 17026.90 130.69
4901 42.1980 17115.00 17015.80 130.82
4902 42.2045 16929.00 17006.80 130.11
4903 42.2111 17142.00 16999.80 130.93
4904 42.2177 17105.00 16994.50 130.79
4905 42.2242 16984.00 16990.60 130.32
4906 42.2308 16965.00 16987.80 130.25
4907 42.2374 16996.00 16986.00 130.37
4908 42.2439 17410.00 16984.90 131.95
4909 42.2505 16991.00 16984.40 130.35
4910 42.2571 16869.00 16984.40 129.88
4911 42.2636 17055.00 16984.80 130.60
4912 42.2702 17123.00 16985.50 130.85
4913 42.2768 16920.00 16986.50 130.08
4914 42.2834 17021.00 16987.70 130.46
4915 42.2899 17003.00 16989.10 130.40
4916 42.2965 16863.00 16990.70 129.86
4917 42.3031 17030.00 16992.40 130.50
4918 42.3096 17102.00 16994.30 130.77
4919 42.3162 17090.00 16996.30 130.73
4920 42.3228 17170.00 16998.50 131.03
4921 42.3293 16903.00 17001.00 130.01
4922 42.3359 17124.00 17003.60 130.86
4923 42.3425 16954.00 17006.60 130.21
4924 42.3490 17070.00 17009.80 130.65
4925 42.3556 17065.00 17013.40 130.63
4926 42.3622 16853.00 17017.40 129.82
4927 42.3687 17050.00 17021.80 130.58
4928 42.3753 17091.00 17026.80 130.73
4929 42.3819 17219.00 17032.40 131.22
4930 42.3884 17204.00 17038.60 131.16
4931 42.3950 16994.00 17045.60 130.36
4932 42.4016 16850.00 17053.40 129.81
4933 42.4081 17047.00 17062.20 130.56
4934 42.4147 16918.00 17071.90 130.07
4935 42.4213 16915.00 17081.70 130.06
4936 42.4278 16926.00 17093.70 130.10
4937 42.4344 17043.00 17107.00 130.55
4938 42.4410 16972.00 17121.80 130.28
4939 42.4476 17216.00 17138.30 131.21
4940 42.4541 17057.00 17156.80 130.60
4941 42.4607 17379.00 17177.70 131.83
4942 42.4673 17164.00 17201.40 131.01
4943 42.4738 17113.00 17228.40 130.82
4944 42.4804 16969.00 17259.50 130.26
4945 42.4869 17261.00 17295.20 131.38
4946 42.4935 17207.00 17336.50 131.18
4947 42.5001 17397.00 17383.90 131.90
4948 42.5067 17566.00 17438.00 132.54
4949 42.5132 17415.00 17499.20 131.97
4950 42.5198 17694.00 17565.90 133.02
4951 42.5264 17741.00 17642.10 133.20
4952 42.5329 17478.00 17725.60 132.20
4953 42.5395 18023.00 17816.30 134.25
4954 42.5461 17717.00 17913.80 133.10
4955 42.5526 17665.00 18018.20 132.91
4956 42.5592 17982.00 18129.30 134.10
4957 42.5658 18150.00 18246.80 134.72
4958 42.5723 18364.00 18369.70 135.51
4959 42.5789 18314.00 18496.20 135.33
4960 42.5855 18624.00 18622.30 136.47
4961 42.5920 18484.00 18741.60 135.96
4962 42.5986 18817.00 18845.20 137.18
4963 42.6052 18955.00 18922.70 137.68
4964 42.6117 18701.00 18964.10 136.75
4965 42.6183 19022.00 18961.80 137.92
4966 42.6249 18860.00 18913.30 137.33
4967 42.6314 18873.00 18821.60 137.38
4968 42.6380 18597.00 18693.30 136.37
4969 42.6446 18415.00 18538.80 135.70
4970 42.6511 18245.00 18368.10 135.07
4971 42.6577 18190.00 18191.30 134.87
4972 42.6643 18149.00 18017.30 134.72
4973 42.6708 17948.00 17851.90 133.97
4974 42.6774 17795.00 17700.90 133.40
4975 42.6840 17767.00 17566.90 133.29
4976 42.6906 17294.00 17451.70 131.51
4977 42.6971 17491.00 17355.10 132.25
4978 42.7037 17338.00 17276.20 131.67
4979 42.7103 17448.00 17213.10 132.09
4980 42.7168 17437.00 17163.80 132.05
4981 42.7234 17440.00 17126.10 132.06
4982 42.7300 17254.00 17104.90 131.35
4983 42.7365 17047.00 17084.00 130.56
4984 42.7431 17279.00 17069.00 131.45
4985 42.7497 17008.00 17058.40 130.41
4986 42.7562 17131.00 17051.20 130.88
4987 42.7628 16927.00 17046.50 130.10
4988 42.7694 17109.00 17043.80 130.80
4989 42.7759 17090.00 17042.50 130.73
4990 42.7825 17042.00 17042.20 130.54
4991 42.7891 17170.00 17042.50 131.03
4992 42.7956 17139.00 17043.40 130.92
4993 42.8022 17038.00 17044.50 130.53
4994 42.8088 16995.00 17045.70 130.37
4995 42.8153 17050.00 17047.10 130.58
4996 42.8219 17065.00 17048.40 130.63
4997 42.8285 17060.00 17049.70 130.61
4998 42.8350 16689.00 17050.90 129.19
4999 42.8416 17347.00 17052.10 131.71
5000 42.8482 16886.00 17053.30 129.95
5001 42.8548 16811.00 17054.40 129.66
5002 42.8613 17082.00 17055.60 130.70
5003 42.8679 17323.00 17056.80 131.62
5004 42.8745 17099.00 17058.20 130.76
5005 42.8810 17141.00 17059.70 130.92
5006 42.8876 17057.00 17061.40 130.60
5007 42.8942 17284.00 17063.40 131.47
5008 42.9007 17190.00 17065.60 131.11
5009 42.9073 17158.00 17068.20 130.99
5010 42.9139 17129.00 17071.30 130.88
5011 42.9204 17183.00 17074.80 131.08
5012 42.9270 16883.00 17078.90 129.93
5013 42.9336 17250.00 17083.70 131.34
5014 42.9401 17216.00 17089.10 131.21
5015 42.9467 17035.00 17095.30 130.52
5016 42.9533 17046.00 17102.40 130.56
5017 42.9598 17264.00 17110.50 131.39
5018 42.9664 17144.00 17119.60 130.93
5019 42.9730 17069.00 17129.90 130.65
5020 42.9795 17377.00 17141.40 131.82
5021 42.9861 16957.00 17154.20 130.22
5022 42.9927 17294.00 17168.50 131.51
5023 42.9992 17176.00 17184.50 131.06
5024 43.0058 17579.00 17202.10 132.59
5025 43.0124 17439.00 17221.70 132.06
5026 43.0190 17298.00 17243.40 131.52
5027 43.0255 17756.00 17267.50 133.25
5028 43.0321 17605.00 17294.50 132.68
5029 43.0387 17438.00 17324.90 132.05
5030 43.0452 17386.00 17359.10 131.86
5031 43.0518 17464.00 17397.80 132.15
5032 43.0583 17533.00 17442.00 132.41
5033 43.0649 17513.00 17492.30 132.34
5034 43.0715 17705.00 17549.50 133.06
5035 43.0781 17610.00 17614.40 132.70
5036 43.0846 17706.00 17687.40 133.06
5037 43.0912 17800.00 17769.10 133.42
5038 43.0978 17880.00 17859.60 133.72
5039 43.1043 18030.00 17959.10 134.28
5040 43.1109 18045.00 18067.10 134.33
5041 43.1175 18219.00 18184.20 134.98
5042 43.1240 18349.00 18309.90 135.46
5043 43.1306 18461.00 18444.30 135.87
5044 43.1372 18631.00 18587.60 136.49
5045 43.1437 18731.00 18738.90 136.86
5046 43.1503 18865.00 18897.80 137.35
5047 43.1569 18924.00 19061.40 137.57
5048 43.1634 19089.00 19224.20 138.16
5049 43.1700 19382.00 19378.20 139.22
5050 43.1766 19727.00 19512.60 140.45
5051 43.1831 19446.00 19614.20 139.45
5052 43.1897 19824.00 19670.50 140.80
5053 43.1963 19833.00 19672.00 140.83
5054 43.2028 19473.00 19615.40 139.55
5055 43.2094 19455.00 19503.40 139.48
5056 43.2160 19284.00 19344.50 138.87
5057 43.2225 19362.00 19150.30 139.15
5058 43.2291 18931.00 18933.60 137.59
5059 43.2357 18719.00 18706.50 136.82
5060 43.2422 18425.00 18479.50 135.74
5061 43.2488 18459.00 18261.70 135.86
5062 43.2554 17977.00 18059.40 134.08
5063 43.2620 17942.00 17877.20 133.95
5064 43.2685 17728.00 17717.00 133.15
5065 43.2751 17700.00 17580.00 133.04
5066 43.2817 17440.00 17465.10 132.06
5067 43.2882 17359.00 17371.30 131.75
5068 43.2948 17161.00 17295.70 131.00
5069 43.3014 17123.00 17236.10 130.85
5070 43.3079 17168.00 17189.70 131.03
5071 43.3145 17388.00 17154.30 131.86
5072 43.3211 17104.00 17127.60 130.78
5073 43.3276 17227.00 17107.80 131.25
5074 43.3342 16907.00 17093.40 130.03
5075 43.3408 17042.00 17081.20 130.54
5076 43.3473 17081.00 17074.00 130.69
5077 43.3539 16807.00 17069.20 129.64
5078 43.3605 17060.00 17066.10 130.61
5079 43.3670 17022.00 17064.30 130.47
5080 43.3736 16788.00 17063.30 129.57
5081 43.3802 17415.00 17062.90 131.97
5082 43.3867 16838.00 17062.70 129.76
5083 43.3933 17149.00 17062.80 130.95
5084 43.3999 17046.00 17062.80 130.56
5085 43.4064 17148.00 17062.80 130.95
5086 43.4130 17221.00 17062.60 131.23
5087 43.4196 17375.00 17062.30 131.81
5088 43.4262 17183.00 17061.70 131.08
5089 43.4327 17076.00 17061.00 130.68
5090 43.4393 16789.00 17060.10 129.57
5091 43.4459 17101.00 17059.10 130.77
5092 43.4524 17063.00 17057.90 130.62
5093 43.4590 16832.00 17056.60 129.74
5094 43.4656 16898.00 17055.20 129.99
5095 43.4721 17030.00 17053.70 130.50
5096 43.4787 17113.00 17052.20 130.82
5097 43.4853 17127.00 17050.70 130.87
5098 43.4918 17081.00 17049.20 130.69
5099 43.4984 16972.00 17047.70 130.28
5100 43.5050 17217.00 17046.30 131.21
5101 43.5115 16891.00 17044.90 129.96
5102 43.5181 16998.00 17043.50 130.38
5103 43.5247 17212.00 17042.20 131.20
5104 43.5312 17199.00 17041.00 131.15
5105 43.5378 17469.00 17039.80 132.17
5106 43.5444 17026.00 17038.70 130.48
5107 43.5509 17094.00 17037.60 130.74
5108 43.5575 17013.00 17036.60 130.43
5109 43.5641 16923.00 17035.70 130.09
5110 43.5706 16712.00 17034.80 129.27
5111 43.5772 16973.00 17034.00 130.28
5112 43.5838 17169.00 17033.30 131.03
5113 43.5903 17068.00 17032.60 130.65
5114 43.5969 17067.00 17031.90 130.64
5115 43.6035 17247.00 17031.30 131.33
5116 43.6101 16975.00 17030.80 130.29
5117 43.6166 17032.00 17030.30 130.51
5118 43.6232 17070.00 17029.80 130.65
5119 43.6297 17051.00 17029.40 130.58
5120 43.6363 17041.00 17029.00 130.54
5121 43.6429 17104.00 17028.70 130.78
5122 43.6494 17002.00 17028.40 130.39
5123 43.6560 17127.00 17028.10 130.87
5124 43.6626 17080.00 17027.90 130.69
5125 43.6692 17087.00 17027.70 130.72
5126 43.6757 17105.00 17027.50 130.79
5127 43.6823 17031.00 17027.30 130.50
5128 43.6889 16853.00 17027.20 129.82
5129 43.6954 17111.00 17027.10 130.81
5130 43.7020 17239.00 17027.00 131.30
5131 43.7086 16999.00 17027.00 130.38
5132 43.7151 17234.00 17027.00 131.28
5133 43.7217 16948.00 17027.00 130.18
5134 43.7283 17075.00 17027.00 130.67
5135 43.7348 17145.00 17027.00 130.94
5136 43.7414 17027.00 17027.10 130.49
5137 43.7480 16901.00 17027.20 130.00
5138 43.7545 17086.00 17027.30 130.71
5139 43.7611 17046.00 17027.40 130.56
5140 43.7677 17174.00 17027.50 131.05
5141 43.7742 17021.00 17027.70 130.46
5142 43.7808 16947.00 17027.80 130.18
5143 43.7874 17052.00 17028.00 130.58
5144 43.7939 17107.00 17028.20 130.79
5145 43.8005 17076.00 17028.40 130.68
5146 43.8071 17177.00 17028.60 131.06
5147 43.8136 17021.00 17028.90 130.46
5148 43.8202 16771.00 17029.10 129.50
5149 43.8268 17096.00 17029.40 130.75
5150 43.8334 16965.00 17029.70 130.25
5151 43.8399 17106.00 17030.00 130.79
5152 43.8465 16976.00 17030.30 130.29
5153 43.8531 16781.00 17030.60 129.54
5154 43.8596 17039.00 17031.00 130.53
5155 43.8662 17116.00 17031.30 130.83
5156 43.8728 17021.00 17031.70 130.46
5157 43.8793 16991.00 17032.00 130.35
5158 43.8859 16940.00 17032.40 130.15
5159 43.8925 17079.00 17032.80 130.69
5160 43.8990 17276.00 17033.20 131.44
5161 43.9056 16946.00 17033.60 130.18
5162 43.9122 17063.00 17034.10 130.62
5163 43.9187 17014.00 17034.50 130.44
5164 43.9253 16874.00 17035.00 129.90
5165 43.9319 17139.00 17035.40 130.92
5166 43.9384 17127.00 17035.90 130.87
5167 43.9450 17259.00 17036.40 131.37
5168 43.9516 17255.00 17036.90 131.36
5169 43.9581 16963.00 17037.40 130.24
5170 43.9647 17148.00 17038.00 130.95
5171 43.9713 16976.00 17038.50 130.29
5172 43.9778 17148.00 17039.10 130.95
5173 43.9844 17049.00 17039.60 130.57
5174 43.9910 17002.00 17040.20 130.39
5175 43.9976 17291.00 17040.80 131.49
5176 44.0041 17090.00 17041.40 130.73
5177 44.0107 17002.00 17042.00 130.39
5178 44.0173 16782.00 17042.60 129.54
5179 44.0238 16909.00 17043.20 130.04
5180 44.0304 17164.00 17043.90 131.01
5181 44.0369 16925.00 17044.50 130.10
5182 44.0435 16956.00 17045.20 130.21
5183 44.0501 17124.00 17045.90 130.86
5184 44.0567 17077.00 17046.60 130.68
5185 44.0632 17047.00 17047.30 130.56
5186 44.0698 17040.00 17048.00 130.54
5187 44.0764 17333.00 17048.80 131.65
5188 44.0829 17044.00 17049.50 130.55
5189 44.0895 17108.00 17050.30 130.80
5190 44.0961 17005.00 17051.10 130.40
5191 44.1026 17070.00 17051.90 130.65
5192 44.1092 17189.00 17052.90 131.11
5193 44.1158 17092.00 17053.70 130.74
5194 44.1223 17004.00 17054.60 130.40
5195 44.1289 16999.00 17055.40 130.38
5196 44.1355 17213.00 17056.30 131.20
5197 44.1420 17180.00 17057.20 131.07
5198 44.1486 16915.00 17058.10 130.06
5199 44.1552 16996.00 17059.10 130.37
5200 44.1617 17061.00 17060.00 130.62
5201 44.1683 17226.00 17061.00 131.25
5202 44.1749 16892.00 17062.00 129.97
5203 44.1814 17001.00 17063.00 130.39
5204 44.1880 17169.00 17064.00 131.03
5205 44.1946 17173.00 17065.10 131.05
5206 44.2011 17004.00 17066.10 130.40
5207 44.2077 17186.00 17067.20 131.10
5208 44.2143 16970.00 17068.30 130.27
5209 44.2209 16746.00 17069.50 129.41
5210 44.2274 17362.00 17070.60 131.76
5211 44.2340 16817.00 17071.80 129.68
5212 44.2406 17166.00 17073.00 131.02
5213 44.2471 17162.00 17074.30 131.00
5214 44.2537 17146.00 17075.50 130.94
5215 44.2603 17060.00 17076.80 130.61
5216 44.2668 17259.00 17078.20 131.37
5217 44.2734 16959.00 17079.50 130.23
5218 44.2800 17113.00 17080.90 130.82
5219 44.2865 17152.00 17082.30 130.97
5220 44.2931 17094.00 17083.80 130.74
5221 44.2997 17229.00 17085.20 131.26
5222 44.3062 17197.00 17086.80 131.14
5223 44.3128 17237.00 17088.30 131.29
5224 44.3194 17044.00 17089.90 130.55
5225 44.3259 17140.00 17091.50 130.92
5226 44.3325 17098.00 17093.20 130.76
5227 44.3391 17126.00 17094.90 130.87
5228 44.3456 17139.00 17096.70 130.92
5229 44.3522 16928.00 17098.50 130.11
5230 44.3588 17249.00 17100.30 131.34
5231 44.3653 17020.00 17102.20 130.46
5232 44.3719 17177.00 17104.20 131.06
5233 44.3785 17251.00 17106.20 131.34
5234 44.3851 17027.00 17108.20 130.49
5235 44.3916 17081.00 17110.40 130.69
5236 44.3982 17211.00 17112.50 131.19
5237 44.4048 17325.00 17114.80 131.62
5238 44.4113 17268.00 17117.10 131.41
5239 44.4179 17140.00 17119.50 130.92
5240 44.4244 17181.00 17121.90 131.08
5241 44.4310 17124.00 17124.40 130.86
5242 44.4376 17114.00 17127.10 130.82
5243 44.4442 17070.00 17129.70 130.65
5244 44.4507 17136.00 17132.50 130.90
5245 44.4573 17127.00 17135.40 130.87
5246 44.4639 17249.00 17138.30 131.34
5247 44.4704 17227.00 17141.40 131.25
5248 44.4770 17167.00 17144.50 131.02
5249 44.4836 17130.00 17147.80 130.88
5250 44.4901 16962.00 17151.20 130.24
5251 44.4967 17107.00 17154.70 130.79
5252 44.5033 17008.00 17158.30 130.41
5253 44.5098 17356.00 17162.10 131.74
5254 44.5164 17136.00 17166.00 130.90
5255 44.5230 17065.00 17170.10 130.63
5256 44.5295 17275.00 17174.30 131.43
5257 44.5361 16957.00 17178.70 130.22
5258 44.5427 17108.00 17183.20 130.80
5259 44.5492 17167.00 17188.00 131.02
5260 44.5558 17189.00 17192.90 131.11
5261 44.5624 17173.00 17198.10 131.05
5262 44.5690 17093.00 17203.50 130.74
5263 44.5755 17040.00 17209.00 130.54
5264 44.5821 17139.00 17214.90 130.92
5265 44.5886 17267.00 17221.10 131.40
5266 44.5952 16999.00 17227.60 130.38
5267 44.6018 17089.00 17234.40 130.73
5268 44.6083 17260.00 17241.60 131.38
5269 44.6149 17182.00 17249.20 131.08
5270 44.6215 17199.00 17257.30 131.15
5271 44.6281 17278.00 17265.80 131.45
5272 44.6346 17255.00 17274.90 131.36
5273 44.6412 17416.00 17284.70 131.97
5274 44.6478 17080.00 17295.20 130.69
5275 44.6543 17220.00 17306.40 131.23
5276 44.6609 17205.00 17318.60 131.17
5277 44.6675 17368.00 17331.90 131.79
5278 44.6740 17383.00 17346.30 131.85
5279 44.6806 17164.00 17362.20 131.01
5280 44.6872 17350.00 17379.60 131.72
5281 44.6937 17462.00 17398.80 132.14
5282 44.7003 17576.00 17420.10 132.57
5283 44.7069 17317.00 17443.70 131.59
5284 44.7134 17381.00 17469.90 131.84
5285 44.7200 17395.00 17499.10 131.89
5286 44.7266 17427.00 17531.50 132.01
5287 44.7331 17363.00 17567.60 131.77
5288 44.7397 17560.00 17607.80 132.51
5289 44.7463 17360.00 17652.40 131.76
5290 44.7528 17486.00 17701.70 132.24
5291 44.7594 17915.00 17756.60 133.85
5292 44.7660 17518.00 17817.30 132.36
5293 44.7725 17862.00 17884.60 133.65
5294 44.7791 17964.00 17959.40 134.03
5295 44.7857 18298.00 18042.80 135.27
5296 44.7923 18077.00 18136.60 134.45
5297 44.7988 18221.00 18242.40 134.99
5298 44.8054 18530.00 18363.00 136.12
5299 44.8120 18504.00 18501.00 136.03
5300 44.8185 18561.00 18660.30 136.24
5301 44.8251 18976.00 18844.60 137.75
5302 44.8317 18925.00 19057.40 137.57
5303 44.8382 19104.00 19302.10 138.22
5304 44.8448 19630.00 19581.60 140.11
5305 44.8514 19893.00 19898.00 141.04
5306 44.8579 19955.00 20252.20 141.26
5307 44.8645 20401.00 20644.30 142.83
5308 44.8711 20950.00 21072.60 144.74
5309 44.8776 21513.00 21538.70 146.67
5310 44.8842 22000.00 22040.40 148.32
5311 44.8908 22303.00 22578.50 149.34
5312 44.8973 23204.00 23152.30 152.33
5313 44.9039 23833.00 23756.50 154.38
5314 44.9105 24718.00 24384.70 157.22
5315 44.9170 25416.00 25020.40 159.42
5316 44.9236 26034.00 25632.10 161.35
5317 44.9302 26517.00 26177.80 162.84
5318 44.9367 27164.00 26607.10 164.82
5319 44.9433 27566.00 26870.30 166.03
5320 44.9499 27601.00 26932.20 166.13
5321 44.9565 27229.00 26782.50 165.01
5322 44.9630 27117.00 26438.90 164.67
5323 44.9696 26706.00 25939.40 163.42
5324 44.9762 25957.00 25334.20 161.11
5325 44.9827 25541.00 24677.10 159.82
5326 44.9893 24531.00 24016.50 156.62
5327 44.9958 23905.00 23396.80 154.61
5328 45.0024 23242.00 22848.20 152.45
5329 45.0090 22580.00 22396.40 150.27
5330 45.0156 22568.00 22055.30 150.23
5331 45.0221 21720.00 21831.70 147.38
5332 45.0287 21822.00 21724.00 147.72
5333 45.0353 21408.00 21726.80 146.32
5334 45.0418 21612.00 21831.10 147.01
5335 45.0484 21526.00 22026.20 146.72
5336 45.0550 21786.00 22301.30 147.60
5337 45.0615 22344.00 22648.10 149.48
5338 45.0681 22632.00 23058.30 150.44
5339 45.0747 22954.00 23526.80 151.51
5340 45.0812 23525.00 24046.60 153.38
5341 45.0878 24162.00 24614.30 155.44
5342 45.0944 24843.00 25219.90 157.62
5343 45.1009 25652.00 25848.00 160.16
5344 45.1075 26149.00 26474.30 161.71
5345 45.1141 26743.00 27063.50 163.53
5346 45.1206 27409.00 27572.10 165.56
5347 45.1272 27963.00 27949.20 167.22
5348 45.1338 28263.00 28148.30 168.12
5349 45.1403 28482.00 28137.00 168.77
5350 45.1469 28203.00 27904.30 167.94
5351 45.1535 27960.00 27463.00 167.21
5352 45.1600 27196.00 26844.50 164.91
5353 45.1666 26991.00 26092.40 164.29
5354 45.1732 25894.00 25255.70 160.92
5355 45.1797 25351.00 24375.00 159.22
5356 45.1863 24087.00 23492.10 155.20
5357 45.1929 23520.00 22638.60 153.36
5358 45.1995 22433.00 21839.00 149.78
5359 45.2060 21487.00 21116.90 146.58
5360 45.2126 20644.00 20465.90 143.68
5361 45.2192 20098.00 19897.90 141.77
5362 45.2257 19463.00 19413.50 139.51
5363 45.2323 19059.00 19007.60 138.05
5364 45.2389 18688.00 18672.90 136.70
5365 45.2454 18596.00 18401.20 136.37
5366 45.2520 18372.00 18183.80 135.54
5367 45.2586 17924.00 18012.40 133.88
5368 45.2651 17826.00 17878.10 133.51
5369 45.2717 17597.00 17774.40 132.65
5370 45.2783 17745.00 17695.10 133.21
5371 45.2848 17239.00 17635.20 131.30
5372 45.2914 17632.00 17590.40 132.79
5373 45.2980 17318.00 17557.40 131.60
5374 45.3045 17563.00 17533.30 132.52
5375 45.3111 17437.00 17516.10 132.05
5376 45.3177 17212.00 17503.70 131.20
5377 45.3242 17162.00 17494.90 131.00
5378 45.3308 17343.00 17488.50 131.69
5379 45.3374 17462.00 17483.60 132.14
5380 45.3439 17536.00 17479.40 132.42
5381 45.3505 17191.00 17475.50 131.11
5382 45.3571 17131.00 17471.50 130.88
5383 45.3637 17310.00 17467.10 131.57
5384 45.3702 17219.00 17462.10 131.22
5385 45.3768 17180.00 17456.50 131.07
5386 45.3834 17314.00 17450.30 131.58
5387 45.3899 17500.00 17443.40 132.29
5388 45.3965 17278.00 17436.00 131.45
5389 45.4031 17325.00 17428.10 131.62
5390 45.4096 17145.00 17419.70 130.94
5391 45.4162 17269.00 17411.10 131.41
5392 45.4228 17138.00 17402.20 130.91
5393 45.4293 17225.00 17393.20 131.24
5394 45.4359 17249.00 17384.10 131.34
5395 45.4425 17255.00 17375.10 131.36
5396 45.4490 17462.00 17366.10 132.14
5397 45.4556 17158.00 17357.30 130.99
5398 45.4622 17149.00 17348.60 130.95
5399 45.4687 17184.00 17340.20 131.09
5400 45.4753 17157.00 17332.00 130.99
5401 45.4819 17408.00 17324.00 131.94
5402 45.4884 17321.00 17316.30 131.61
5403 45.4950 17118.00 17308.90 130.84
5404 45.5016 17243.00 17301.80 131.31
5405 45.5081 17036.00 17295.00 130.52
5406 45.5147 16985.00 17288.50 130.33
5407 45.5213 17140.00 17282.20 130.92
5408 45.5278 17060.00 17276.20 130.61
5409 45.5344 17224.00 17270.40 131.24
5410 45.5410 17266.00 17264.90 131.40
5411 45.5476 16997.00 17259.70 130.37
5412 45.5541 17244.00 17254.70 131.32
5413 45.5607 17236.00 17249.80 131.29
5414 45.5672 17325.00 17245.20 131.62
5415 45.5738 17304.00 17240.80 131.54
5416 45.5804 17190.00 17235.60 131.11
5417 45.5869 17234.00 17231.60 131.28
5418 45.5935 17158.00 17227.70 130.99
5419 45.6001 17278.00 17224.00 131.45
5420 45.6067 17223.00 17220.50 131.24
5421 45.6132 17052.00 17217.10 130.58
5422 45.6198 17283.00 17213.80 131.46
5423 45.6264 17039.00 17210.70 130.53
5424 45.6329 16947.00 17207.70 130.18
5425 45.6395 16954.00 17204.80 130.21
5426 45.6461 17049.00 17202.00 130.57
5427 45.6526 17083.00 17199.30 130.70
5428 45.6592 17416.00 17196.80 131.97
5429 45.6658 17089.00 17194.30 130.73
5430 45.6723 17063.00 17192.00 130.62
5431 45.6789 17187.00 17189.70 131.10
5432 45.6855 17138.00 17187.50 130.91
5433 45.6920 16963.00 17185.40 130.24
5434 45.6986 17011.00 17183.40 130.43
5435 45.7052 17261.00 17181.40 131.38
5436 45.7117 17086.00 17179.50 130.71
5437 45.7183 17348.00 17177.70 131.71
5438 45.7249 17261.00 17176.00 131.38
5439 45.7314 16973.00 17174.30 130.28
5440 45.7380 16886.00 17172.70 129.95
5441 45.7446 17277.00 17171.10 131.44
5442 45.7511 17099.00 17169.60 130.76
5443 45.7577 17165.00 17168.20 131.01
5444 45.7643 17057.00 17166.80 130.60
5445 45.7709 17187.00 17165.40 131.10
5446 45.7774 17273.00 17164.10 131.43
5447 45.7840 17389.00 17162.90 131.87
5448 45.7906 16980.00 17161.70 130.31
5449 45.7971 17000.00 17160.50 130.38
5450 45.8037 17087.00 17159.40 130.72
5451 45.8103 17408.00 17158.30 131.94
5452 45.8168 17253.00 17157.30 131.35
5453 45.8234 17162.00 17156.30 131.00
5454 45.8300 17252.00 17155.30 131.35
5455 45.8365 16938.00 17154.40 130.15
5456 45.8431 17392.00 17153.50 131.88
5457 45.8497 17182.00 17152.60 131.08
5458 45.8562 17480.00 17151.80 132.21
5459 45.8628 17150.00 17151.00 130.96
5460 45.8694 17165.00 17150.20 131.01
5461 45.8759 16948.00 17149.50 130.18
5462 45.8825 17342.00 17148.80 131.69
5463 45.8891 17082.00 17148.10 130.70
5464 45.8956 17019.00 17147.40 130.46
5465 45.9022 17164.00 17146.80 131.01
5466 45.9088 17240.00 17146.20 131.30
5467 45.9153 17056.00 17145.60 130.60
5468 45.9219 16953.00 17145.00 130.20
5469 45.9285 17026.00 17144.50 130.48
5470 45.9351 17203.00 17144.00 131.16
5471 45.9416 17118.00 17143.50 130.84
5472 45.9482 17094.00 17143.00 130.74
5473 45.9548 17148.00 17142.60 130.95
5474 45.9613 17141.00 17142.20 130.92
5475 45.9679 17172.00 17141.80 131.04
5476 45.9745 17093.00 17141.40 130.74
5477 45.9810 17168.00 17141.00 131.03
5478 45.9876 17323.00 17140.70 131.62
5479 45.9942 17014.00 17140.30 130.44
5480 46.0007 17126.00 17140.00 130.87
5481 46.0073 17289.00 17139.70 131.49
5482 46.0139 17037.00 17139.50 130.53
5483 46.0204 17057.00 17139.20 130.60
5484 46.0270 17114.00 17139.00 130.82
5485 46.0336 17251.00 17138.80 131.34
5486 46.0401 16953.00 17138.60 130.20
5487 46.0467 17184.00 17138.40 131.09
5488 46.0533 17207.00 17138.20 131.18
5489 46.0598 17032.00 17138.10 130.51
5490 46.0664 17310.00 17137.90 131.57
5491 46.0730 16944.00 17137.80 130.17
5492 46.0795 17008.00 17137.70 130.41
5493 46.0861 17010.00 17137.60 130.42
5494 46.0927 17162.00 17137.60 131.00
5495 46.0992 17250.00 17137.50 131.34
5496 46.1058 17061.00 17137.50 130.62
5497 46.1124 17253.00 17137.50 131.35
5498 46.1189 16872.00 17137.50 129.89
5499 46.1255 17065.00 17137.50 130.63
5500 46.1321 17193.00 17137.50 131.12
5501 46.1386 17034.00 17137.60 130.51
5502 46.1452 17113.00 17137.60 130.82
5503 46.1518 17077.00 17137.70 130.68
5504 46.1584 16885.00 17137.80 129.94
5505 46.1649 17010.00 17137.90 130.42
5506 46.1715 17115.00 17138.10 130.82
5507 46.1781 17139.00 17138.20 130.92
5508 46.1846 16992.00 17138.40 130.35
5509 46.1912 17009.00 17138.60 130.42
5510 46.1978 17278.00 17138.90 131.45
5511 46.2043 16925.00 17139.10 130.10
5512 46.2109 17282.00 17139.40 131.46
5513 46.2175 17107.00 17139.70 130.79
5514 46.2240 17073.00 17140.00 130.66
5515 46.2306 17140.00 17140.40 130.92
5516 46.2372 17224.00 17140.80 131.24
5517 46.2437 17201.00 17141.20 131.15
5518 46.2503 17034.00 17141.60 130.51
5519 46.2569 17251.00 17142.10 131.34
5520 46.2634 17118.00 17142.70 130.84
5521 46.2700 17171.00 17143.30 131.04
5522 46.2766 17306.00 17143.90 131.55
5523 46.2831 17303.00 17144.60 131.54
5524 46.2897 17086.00 17145.40 130.71
5525 46.2963 17190.00 17146.30 131.11
5526 46.3028 16921.00 17147.20 130.08
5527 46.3094 16935.00 17148.20 130.13
5528 46.3160 17020.00 17149.40 130.46
5529 46.3226 17029.00 17150.70 130.49
5530 46.3291 16994.00 17152.10 130.36
5531 46.3357 16948.00 17153.60 130.18
5532 46.3423 17067.00 17155.30 130.64
5533 46.3488 17086.00 17157.20 130.71
5534 46.3554 17044.00 17159.30 130.55
5535 46.3620 17285.00 17161.60 131.47
5536 46.3685 17044.00 17164.10 130.55
5537 46.3751 17267.00 17166.90 131.40
5538 46.3817 17350.00 17169.90 131.72
5539 46.3882 17228.00 17173.20 131.26
5540 46.3948 17207.00 17176.80 131.18
5541 46.4014 17204.00 17180.80 131.16
5542 46.4079 17323.00 17185.10 131.62
5543 46.4145 17167.00 17189.80 131.02
5544 46.4211 17138.00 17195.00 130.91
5545 46.4276 17348.00 17200.60 131.71
5546 46.4342 17186.00 17206.80 131.10
5547 46.4408 17374.00 17213.70 131.81
5548 46.4473 17105.00 17221.30 130.79
5549 46.4539 17458.00 17229.80 132.13
5550 46.4605 17370.00 17239.20 131.79
5551 46.4670 17189.00 17249.70 131.11
5552 46.4736 17217.00 17261.40 131.21
5553 46.4802 17033.00 17274.40 130.51
5554 46.4867 17366.00 17288.70 131.78
5555 46.4933 17241.00 17304.50 131.30
5556 46.4999 17299.00 17321.70 131.53
5557 46.5065 17285.00 17340.40 131.47
5558 46.5130 17464.00 17360.60 132.15
5559 46.5196 17383.00 17382.40 131.85
5560 46.5261 17439.00 17405.80 132.06
5561 46.5327 17564.00 17430.90 132.53
5562 46.5393 17512.00 17457.70 132.33
5563 46.5458 17466.00 17486.20 132.16
5564 46.5524 17594.00 17516.20 132.64
5565 46.5590 17316.00 17547.00 131.59
5566 46.5656 17684.00 17577.50 132.98
5567 46.5721 17657.00 17606.30 132.88
5568 46.5787 17598.00 17631.10 132.66
5569 46.5853 18037.00 17649.80 134.30
5570 46.5918 17719.00 17660.00 133.11
5571 46.5984 17981.00 17664.90 134.09
5572 46.6050 17941.00 17654.80 133.94
5573 46.6115 17824.00 17634.90 133.51
5574 46.6181 17828.00 17606.70 133.52
5575 46.6247 17628.00 17572.20 132.77
5576 46.6312 17954.00 17533.70 133.99
5577 46.6378 17683.00 17493.30 132.98
5578 46.6444 17615.00 17452.80 132.72
5579 46.6509 17568.00 17413.60 132.54
5580 46.6575 17501.00 17376.90 132.29
5581 46.6641 17449.00 17343.60 132.10
5582 46.6706 17167.00 17313.90 131.02
5583 46.6772 17348.00 17288.20 131.71
5584 46.6838 17321.00 17266.30 131.61
5585 46.6903 17157.00 17248.20 130.99
5586 46.6969 17174.00 17233.40 131.05
5587 46.7035 17044.00 17221.60 130.55
5588 46.7100 17118.00 17212.30 130.84
5589 46.7166 17207.00 17205.20 131.18
5590 46.7232 17343.00 17200.00 131.69
5591 46.7298 17044.00 17196.10 130.55
5592 46.7363 17298.00 17193.50 131.52
5593 46.7429 17313.00 17191.90 131.58
5594 46.7495 17337.00 17190.90 131.67
5595 46.7560 17138.00 17190.60 130.91
5596 46.7626 17019.00 17190.80 130.46
5597 46.7692 17188.00 17191.20 131.10
5598 46.7757 17058.00 17192.00 130.61
5599 46.7823 17388.00 17193.00 131.86
5600 46.7889 17189.00 17194.10 131.11
5601 46.7954 17189.00 17195.40 131.11
5602 46.8020 17192.00 17196.70 131.12
5603 46.8086 17346.00 17198.10 131.70
5604 46.8151 17290.00 17199.50 131.49
5605 46.8217 17419.00 17201.00 131.98
5606 46.8283 17340.00 17202.50 131.68
5607 46.8348 17325.00 17204.00 131.62
5608 46.8414 17063.00 17205.60 130.62
5609 46.8480 17117.00 17207.20 130.83
5610 46.8545 17208.00 17208.90 131.18
5611 46.8611 17140.00 17210.60 130.92
5612 46.8677 17135.00 17212.40 130.90
5613 46.8742 17162.00 17214.20 131.00
5614 46.8808 16979.00 17216.20 130.30
5615 46.8874 17174.00 17218.30 131.05
5616 46.8940 17242.00 17220.40 131.31
5617 46.9005 17380.00 17222.70 131.83
5618 46.9071 17248.00 17225.20 131.33
5619 46.9137 17247.00 17227.80 131.33
5620 46.9202 17173.00 17230.60 131.05
5621 46.9268 16971.00 17233.60 130.27
5622 46.9333 17348.00 17236.80 131.71
5623 46.9399 17284.00 17240.30 131.47
5624 46.9465 17096.00 17244.20 130.75
5625 46.9531 17298.00 17248.30 131.52
5626 46.9596 17230.00 17252.80 131.26
5627 46.9662 17268.00 17257.80 131.41
5628 46.9728 17192.00 17263.10 131.12
5629 46.9793 17295.00 17268.80 131.51
5630 46.9859 17153.00 17274.90 130.97
5631 46.9925 17068.00 17281.40 130.65
5632 46.9990 17150.00 17288.40 130.96
5633 47.0056 17295.00 17297.40 131.51
5634 47.0122 17248.00 17305.30 131.33
5635 47.0187 17327.00 17313.60 131.63
5636 47.0253 17307.00 17322.30 131.56
5637 47.0319 17410.00 17331.30 131.95
5638 47.0384 17195.00 17340.60 131.13
5639 47.0450 17341.00 17349.70 131.68
5640 47.0516 17471.00 17358.20 132.18
5641 47.0581 17377.00 17365.80 131.82
5642 47.0647 17070.00 17371.90 130.65
5643 47.0713 17420.00 17376.20 131.99
5644 47.0779 17443.00 17378.50 132.07
5645 47.0844 17057.00 17379.10 130.60
5646 47.0910 17198.00 17378.20 131.14
5647 47.0975 17177.00 17376.30 131.06
5648 47.1041 17331.00 17373.90 131.65
5649 47.1107 17342.00 17371.50 131.69
5650 47.1172 17259.00 17369.40 131.37
5651 47.1238 16991.00 17367.90 130.35
5652 47.1304 17223.00 17367.20 131.24
5653 47.1370 17405.00 17367.60 131.93
5654 47.1435 17396.00 17369.00 131.89
5655 47.1501 17572.00 17371.60 132.56
5656 47.1567 17262.00 17375.20 131.38
5657 47.1632 17548.00 17377.00 132.47
5658 47.1698 17096.00 17382.60 130.75
5659 47.1764 17123.00 17389.20 130.85
5660 47.1829 17455.00 17396.50 132.12
5661 47.1895 17067.00 17404.70 130.64
5662 47.1961 17559.00 17413.60 132.51
5663 47.2026 17340.00 17423.10 131.68
5664 47.2092 17181.00 17433.40 131.08
5665 47.2158 17290.00 17444.40 131.49
5666 47.2223 17113.00 17456.10 130.82
5667 47.2289 17246.00 17468.50 131.32
5668 47.2355 17276.00 17481.80 131.44
5669 47.2420 17091.00 17495.90 130.73
5670 47.2486 17248.00 17511.00 131.33
5671 47.2552 17589.00 17527.10 132.62
5672 47.2617 17373.00 17544.30 131.81
5673 47.2683 17696.00 17562.90 133.03
5674 47.2749 17223.00 17582.90 131.24
5675 47.2814 17194.00 17604.60 131.13
5676 47.2880 17288.00 17628.10 131.48
5677 47.2946 17477.00 17653.80 132.20
5678 47.3012 17449.00 17682.00 132.10
5679 47.3077 17947.00 17713.00 133.97
5680 47.3143 17732.00 17747.20 133.16
5681 47.3209 17832.00 17785.00 133.54
5682 47.3274 17737.00 17827.00 133.18
5683 47.3340 17782.00 17873.70 133.35
5684 47.3406 17929.00 17925.80 133.90
5685 47.3471 17979.00 17983.80 134.09
5686 47.3537 18048.00 18048.60 134.34
5687 47.3603 18165.00 18120.80 134.78
5688 47.3668 18235.00 18201.30 135.04
5689 47.3734 18452.00 18290.90 135.84
5690 47.3800 18406.00 18390.20 135.67
5691 47.3865 19145.00 18500.50 138.37
5692 47.3931 18933.00 18622.40 137.60
5693 47.3997 19266.00 18756.90 138.80
5694 47.4062 19443.00 18905.20 139.44
5695 47.4128 19538.00 19067.90 139.78
5696 47.4194 19763.00 19247.00 140.58
5697 47.4259 20258.00 19444.00 142.33
5698 47.4325 20246.00 19660.90 142.29
5699 47.4391 20594.00 19900.20 143.51
5700 47.4456 21232.00 20165.80 145.71
5701 47.4522 21115.00 20461.60 145.31
5702 47.4588 21422.00 20792.50 146.36
5703 47.4654 21581.00 21164.00 146.90
5704 47.4719 22468.00 21581.60 149.89
5705 47.4785 22605.00 22052.20 150.35
5706 47.4851 22759.00 22581.80 150.86
5707 47.4916 23291.00 23174.80 152.61
5708 47.4982 23907.00 23835.30 154.62
5709 47.5047 24427.00 24566.90 156.29
5710 47.5113 24880.00 25371.90 157.73
5711 47.5179 25913.00 26250.20 160.98
5712 47.5245 26605.00 27204.20 163.11
5713 47.5310 27848.00 28233.80 166.88
5714 47.5376 28572.00 29345.10 169.03
5715 47.5442 29859.00 30539.70 172.80
5716 47.5507 31258.00 31818.90 176.80
5717 47.5573 32668.00 33175.60 180.74
5718 47.5639 34062.00 34599.80 184.56
5719 47.5704 35581.00 36054.30 188.63
5720 47.5770 37371.00 37479.00 193.32
5721 47.5836 38319.00 38787.90 195.75
5722 47.5901 39448.00 39865.60 198.62
5723 47.5967 39809.00 40599.10 199.52
5724 47.6033 40105.00 40883.30 200.26
5725 47.6098 40329.00 40660.30 200.82
5726 47.6164 39600.00 39928.60 199.00
5727 47.6230 38469.00 38738.80 196.13
5728 47.6295 37293.00 37188.60 193.11
5729 47.6361 35151.00 35385.10 187.49
5730 47.6427 34015.00 33442.50 184.43
5731 47.6492 31893.00 31461.20 178.59
5732 47.6558 29816.00 29519.10 172.67
5733 47.6624 28249.00 27684.30 168.07
5734 47.6689 26230.00 26000.70 161.96
5735 47.6755 24631.00 24497.50 156.94
5736 47.6821 23258.00 23189.60 152.51
5737 47.6886 22213.00 22073.30 149.04
5738 47.6952 21229.00 21141.60 145.70
5739 47.7018 20486.00 20378.80 143.13
5740 47.7084 19922.00 19765.20 141.15
5741 47.7149 19274.00 19278.10 138.83
5742 47.7215 19034.00 18897.30 137.96
5743 47.7281 18338.00 18604.20 135.42
5744 47.7346 18406.00 18381.10 135.67
5745 47.7412 18179.00 18213.90 134.83
5746 47.7478 17994.00 18090.20 134.14
5747 47.7543 17846.00 18000.30 133.59
5748 47.7609 17897.00 17936.30 133.78
5749 47.7675 17782.00 17891.90 133.35
5750 47.7740 17715.00 17861.80 133.10
5751 47.7806 17779.00 17842.10 133.34
5752 47.7872 17403.00 17829.50 131.92
5753 47.7937 17370.00 17821.50 131.79
5754 47.8003 17433.00 17816.00 132.03
5755 47.8069 17470.00 17811.70 132.17
5756 47.8134 17712.00 17807.30 133.09
5757 47.8200 17704.00 17802.20 133.06
5758 47.8266 17420.00 17795.90 131.99
5759 47.8331 17518.00 17788.00 132.36
5760 47.8397 17337.00 17778.60 131.67
5761 47.8463 17308.00 17767.40 131.56
5762 47.8529 17485.00 17754.80 132.23
5763 47.8594 17391.00 17740.90 131.88
5764 47.8660 17425.00 17725.80 132.00
5765 47.8726 17241.00 17709.80 131.30
5766 47.8791 17063.00 17693.10 130.62
5767 47.8857 17632.00 17676.00 132.79
5768 47.8923 17370.00 17658.60 131.79
5769 47.8988 17572.00 17641.10 132.56
5770 47.9054 17223.00 17623.60 131.24
5771 47.9120 17385.00 17606.40 131.85
5772 47.9185 17265.00 17589.40 131.40
5773 47.9251 17301.00 17572.90 131.53
5774 47.9317 17333.00 17556.80 131.65
5775 47.9382 17371.00 17541.20 131.80
5776 47.9448 17062.00 17526.20 130.62
5777 47.9514 17444.00 17511.80 132.08
5778 47.9579 17165.00 17497.90 131.01
5779 47.9645 17393.00 17484.60 131.88
5780 47.9711 17084.00 17471.90 130.71
5781 47.9776 17204.00 17459.80 131.16
5782 47.9842 17169.00 17448.20 131.03
5783 47.9908 17225.00 17437.10 131.24
5784 47.9973 17311.00 17426.50 131.57
5785 48.0039 17231.00 17416.40 131.27
5786 48.0105 17261.00 17406.80 131.38
5787 48.0170 17111.00 17397.70 130.81
5788 48.0236 17430.00 17388.90 132.02
5789 48.0302 17176.00 17380.60 131.06
5790 48.0367 17154.00 17372.60 130.97
5791 48.0433 17483.00 17365.00 132.22
5792 48.0499 17371.00 17357.70 131.80
5793 48.0564 17392.00 17350.80 131.88
5794 48.0630 17195.00 17344.10 131.13
5795 48.0696 17178.00 17337.80 131.07
5796 48.0761 17336.00 17331.70 131.67
5797 48.0827 17323.00 17325.90 131.62
5798 48.0893 16952.00 17320.40 130.20
5799 48.0959 17370.00 17315.10 131.79
5800 48.1024 17228.00 17310.00 131.26
5801 48.1090 17180.00 17305.10 131.07
5802 48.1156 17333.00 17300.50 131.65
5803 48.1221 17090.00 17296.00 130.73
5804 48.1287 17384.00 17291.70 131.85
5805 48.1353 17055.00 17287.70 130.60
5806 48.1418 17478.00 17283.70 132.20
5807 48.1484 17085.00 17280.00 130.71
5808 48.1550 17335.00 17276.40 131.66
5809 48.1615 17101.00 17273.00 130.77
5810 48.1681 17175.00 17269.70 131.05
5811 48.1747 17549.00 17266.60 132.47
5812 48.1812 17442.00 17263.60 132.07
5813 48.1878 17258.00 17260.70 131.37
5814 48.1944 16979.00 17258.00 130.30
5815 48.2009 16986.00 17255.40 130.33
5816 48.2075 17112.00 17252.90 130.81
5817 48.2141 17165.00 17250.50 131.01
5818 48.2206 17313.00 17248.30 131.58
5819 48.2272 16997.00 17246.10 130.37
5820 48.2338 17284.00 17244.10 131.47
5821 48.2403 17284.00 17242.10 131.47
5822 48.2469 17152.00 17240.30 130.97
5823 48.2535 17255.00 17238.50 131.36
5824 48.2601 17271.00 17236.90 131.42
5825 48.2666 17166.00 17249.90 131.02
5826 48.2732 17099.00 17248.50 130.76
5827 48.2798 17269.00 17247.20 131.41
5828 48.2863 16993.00 17246.10 130.36
5829 48.2929 17480.00 17244.90 132.21
5830 48.2995 17356.00 17243.90 131.74
5831 48.3060 17056.00 17243.00 130.60
5832 48.3126 17251.00 17242.20 131.34
5833 48.3192 17314.00 17241.40 131.58
5834 48.3257 17388.00 17240.70 131.86
5835 48.3323 17193.00 17240.10 131.12
5836 48.3389 17496.00 17239.60 132.27
5837 48.3454 17329.00 17239.20 131.64
5838 48.3520 17137.00 17238.90 130.91
5839 48.3586 17311.00 17238.60 131.57
5840 48.3651 17250.00 17238.40 131.34
5841 48.3717 17263.00 17238.40 131.39
5842 48.3783 17331.00 17238.30 131.65
5843 48.3848 17237.00 17238.40 131.29
5844 48.3914 17188.00 17238.60 131.10
5845 48.3980 17130.00 17238.90 130.88
5846 48.4045 17231.00 17239.20 131.27
5847 48.4111 17157.00 17239.60 130.99
5848 48.4177 17074.00 17240.20 130.67
5849 48.4242 16932.00 17240.80 130.12
5850 48.4308 17081.00 17241.50 130.69
5851 48.4374 17343.00 17242.30 131.69
5852 48.4440 17160.00 17243.20 131.00
5853 48.4505 17375.00 17244.20 131.81
5854 48.4571 17103.00 17245.30 130.78
5855 48.4636 17252.00 17246.60 131.35
5856 48.4702 17275.00 17247.90 131.43
5857 48.4768 17399.00 17249.30 131.90
5858 48.4833 17159.00 17250.90 130.99
5859 48.4899 16886.00 17252.60 129.95
5860 48.4965 17329.00 17254.40 131.64
5861 48.5031 17350.00 17256.30 131.72
5862 48.5096 17299.00 17258.40 131.53
5863 48.5162 17230.00 17260.60 131.26
5864 48.5228 17382.00 17263.00 131.84
5865 48.5293 17448.00 17265.50 132.09
5866 48.5359 17272.00 17268.10 131.42
5867 48.5425 17170.00 17271.00 131.03
5868 48.5490 16997.00 17274.00 130.37
5869 48.5556 17236.00 17277.20 131.29
5870 48.5622 17176.00 17280.60 131.06
5871 48.5687 17250.00 17284.10 131.34
5872 48.5753 17287.00 17287.90 131.48
5873 48.5819 17045.00 17292.00 130.56
5874 48.5884 17168.00 17296.20 131.03
5875 48.5950 17059.00 17300.80 130.61
5876 48.6016 17271.00 17305.60 131.42
5877 48.6081 17294.00 17310.60 131.51
5878 48.6147 17266.00 17316.10 131.40
5879 48.6213 17328.00 17321.80 131.64
5880 48.6278 17175.00 17327.90 131.05
5881 48.6344 17500.00 17334.40 132.29
5882 48.6410 17191.00 17341.30 131.11
5883 48.6475 17118.00 17348.80 130.84
5884 48.6541 17408.00 17356.70 131.94
5885 48.6607 17350.00 17365.30 131.72
5886 48.6673 17467.00 17374.50 132.16
5887 48.6738 17405.00 17384.50 131.93
5888 48.6804 17314.00 17395.30 131.58
5889 48.6870 17393.00 17407.10 131.88
5890 48.6935 17383.00 17419.90 131.85
5891 48.7001 17398.00 17434.00 131.90
5892 48.7067 17248.00 17449.50 131.33
5893 48.7132 17411.00 17466.60 131.95
5894 48.7198 17501.00 17485.60 132.29
5895 48.7264 17690.00 17506.50 133.00
5896 48.7329 17492.00 17529.90 132.26
5897 48.7395 17497.00 17555.90 132.28
5898 48.7461 17763.00 17584.90 133.28
5899 48.7526 17567.00 17617.10 132.54
5900 48.7592 17904.00 17653.10 133.81
5901 48.7658 17736.00 17693.20 133.18
5902 48.7723 17866.00 17737.80 133.66
5903 48.7789 17859.00 17787.30 133.64
5904 48.7855 18128.00 17842.00 134.64
5905 48.7920 18356.00 17902.70 135.48
5906 48.7986 18138.00 17969.60 134.68
5907 48.8052 18353.00 18043.20 135.47
5908 48.8117 18472.00 18123.90 135.91
5909 48.8183 18549.00 18212.70 136.20
5910 48.8249 18944.00 18310.20 137.64
5911 48.8315 18949.00 18417.10 137.65
5912 48.8380 18971.00 18534.90 137.74
5913 48.8446 19166.00 18664.70 138.44
5914 48.8512 19319.00 18808.70 138.99
5915 48.8577 19311.00 18969.00 138.96
5916 48.8643 19500.00 19148.20 139.64
5917 48.8708 19835.00 19348.60 140.84
5918 48.8774 19788.00 19573.80 140.67
5919 48.8840 20230.00 19826.40 142.23
5920 48.8906 20311.00 20108.80 142.52
5921 48.8971 20914.00 20430.20 144.62
5922 48.9037 21034.00 20778.20 145.03
5923 48.9103 21305.00 21161.70 145.96
5924 48.9168 21476.00 21581.60 146.55
5925 48.9234 21960.00 22038.10 148.19
5926 48.9300 22498.00 22532.90 149.99
5927 48.9365 23122.00 23066.80 152.06
5928 48.9431 23733.00 23643.50 154.05
5929 48.9497 24648.00 24263.70 157.00
5930 48.9562 25275.00 24927.00 158.98
5931 48.9628 25779.00 25627.10 160.56
5932 48.9694 26600.00 26354.40 163.10
5933 48.9759 27446.00 27081.70 165.67
5934 48.9825 28123.00 27771.90 167.70
5935 48.9891 28708.00 28372.80 169.43
5936 48.9956 29169.00 28824.40 170.79
5937 49.0022 29351.00 29073.40 171.32
5938 49.0088 29674.00 29079.70 172.26
5939 49.0154 29217.00 28831.50 170.93
5940 49.0219 28870.00 28346.60 169.91
5941 49.0285 28399.00 27663.60 168.52
5942 49.0350 27661.00 26836.70 166.32
5943 49.0416 26692.00 25920.60 163.38
5944 49.0482 25756.00 24969.80 160.49
5945 49.0547 24997.00 24028.90 158.10
5946 49.0613 23777.00 23131.10 154.20
5947 49.0679 22983.00 22304.40 151.60
5948 49.0745 22198.00 21565.60 148.99
5949 49.0810 21489.00 20926.00 146.59
5950 49.0876 20850.00 20386.80 144.40
5951 49.0942 20326.00 19947.90 142.57
5952 49.1007 19910.00 19603.90 141.10
5953 49.1073 19634.00 19347.30 140.12
5954 49.1139 19420.00 19169.60 139.36
5955 49.1204 19349.00 19062.00 139.10
5956 49.1270 19494.00 19016.00 139.62
5957 49.1336 19269.00 19024.30 138.81
5958 49.1401 19328.00 19079.80 139.02
5959 49.1467 19248.00 19176.70 138.74
5960 49.1533 19450.00 19309.70 139.46
5961 49.1598 19509.00 19474.70 139.68
5962 49.1664 19721.00 19668.20 140.43
5963 49.1730 19861.00 19887.40 140.93
5964 49.1795 20063.00 20131.20 141.64
5965 49.1861 20322.00 20397.40 142.55
5966 49.1927 20668.00 20682.40 143.76
5967 49.1992 20901.00 20979.60 144.57
5968 49.2058 21561.00 21278.30 146.84
5969 49.2124 21534.00 21559.70 146.74
5970 49.2189 21670.00 21799.40 147.21
5971 49.2255 22039.00 21968.80 148.46
5972 49.2321 22132.00 22042.30 148.77
5973 49.2387 21828.00 22004.10 147.74
5974 49.2452 21952.00 21851.60 148.16
5975 49.2518 21656.00 21596.90 147.16
5976 49.2584 21374.00 21261.40 146.20
5977 49.2649 21310.00 20872.70 145.98
5978 49.2715 20630.00 20455.10 143.63
5979 49.2781 20183.00 20033.50 142.07
5980 49.2846 19588.00 19626.10 139.96
5981 49.2912 19504.00 19247.90 139.66
5982 49.2978 19198.00 18907.40 138.56
5983 49.3043 18677.00 18609.70 136.66
5984 49.3109 18223.00 18356.80 134.99
5985 49.3175 18220.00 18146.80 134.98
5986 49.3240 17890.00 17976.30 133.75
5987 49.3306 17815.00 17839.80 133.47
5988 49.3372 17600.00 17732.60 132.66
5989 49.3437 17529.00 17649.10 132.40
5990 49.3503 17709.00 17585.10 133.07
5991 49.3569 17642.00 17536.00 132.82
5992 49.3634 17454.00 17498.60 132.11
5993 49.3700 17538.00 17470.20 132.43
5994 49.3766 17248.00 17448.60 131.33
5995 49.3831 17462.00 17432.10 132.14
5996 49.3897 17487.00 17419.40 132.24
5997 49.3963 17096.00 17409.40 130.75
5998 49.4029 17181.00 17401.40 131.08
5999 49.4094 17300.00 17394.60 131.53
6000 49.4160 17622.00 17388.70 132.75
6001 49.4226 17468.00 17383.20 132.17
6002 49.4291 17125.00 17378.00 130.86
6003 49.4357 17353.00 17372.80 131.73
6004 49.4422 17159.00 17367.60 130.99
6005 49.4488 17280.00 17362.20 131.45
6006 49.4554 17335.00 17356.60 131.66
6007 49.4620 17188.00 17350.90 131.10
6008 49.4685 17160.00 17345.10 131.00
6009 49.4751 17529.00 17339.20 132.40
6010 49.4817 17250.00 17333.20 131.34
6011 49.4882 17282.00 17327.20 131.46
6012 49.4948 17351.00 17321.30 131.72
6013 49.5014 17214.00 17315.40 131.20
6014 49.5079 17076.00 17309.70 130.68
6015 49.5145 17337.00 17304.00 131.67
6016 49.5211 17391.00 17298.50 131.88
6017 49.5276 17182.00 17293.30 131.08
6018 49.5342 17404.00 17288.10 131.92
6019 49.5408 17203.00 17283.20 131.16
6020 49.5473 17143.00 17278.50 130.93
6021 49.5539 17405.00 17274.00 131.93
6022 49.5605 17179.00 17269.70 131.07
6023 49.5670 17247.00 17265.60 131.33
6024 49.5736 17233.00 17261.80 131.27
6025 49.5802 17277.00 17258.10 131.44
6026 49.5868 17310.00 17254.60 131.57
6027 49.5933 17192.00 17251.20 131.12
6028 49.5999 17015.00 17248.10 130.44
6029 49.6064 17337.00 17245.10 131.67
6030 49.6130 17408.00 17242.30 131.94
6031 49.6196 17212.00 17239.60 131.20
6032 49.6261 17470.00 17237.10 132.17
6033 49.6327 17175.00 17234.70 131.05
6034 49.6393 17193.00 17232.40 131.12
6035 49.6459 17263.00 17230.30 131.39
6036 49.6524 17287.00 17228.30 131.48
6037 49.6590 17123.00 17226.50 130.85
6038 49.6656 17271.00 17224.70 131.42
6039 49.6721 17241.00 17223.00 131.30
6040 49.6787 17146.00 17221.50 130.94
6041 49.6853 17243.00 17220.00 131.31
6042 49.6918 17028.00 17218.70 130.49
6043 49.6984 17186.00 17217.50 131.10
6044 49.7050 17000.00 17224.40 130.38
6045 49.7115 17322.00 17223.40 131.61
6046 49.7181 17204.00 17222.50 131.16
6047 49.7247 17318.00 17221.60 131.60
6048 49.7312 17266.00 17220.90 131.40
6049 49.7378 17179.00 17220.20 131.07
6050 49.7444 17359.00 17219.60 131.75
6051 49.7509 17083.00 17219.00 130.70
6052 49.7575 17267.00 17218.60 131.40
6053 49.7641 17211.00 17218.20 131.19
6054 49.7706 17141.00 17217.90 130.92
6055 49.7772 17356.00 17217.70 131.74
6056 49.7838 17430.00 17217.50 132.02
6057 49.7904 17231.00 17217.40 131.27
6058 49.7969 17347.00 17217.30 131.71
6059 49.8035 17215.00 17217.40 131.21
6060 49.8101 17192.00 17217.50 131.12
6061 49.8166 17220.00 17217.70 131.23
6062 49.8232 17197.00 17217.90 131.14
6063 49.8298 17255.00 17218.20 131.36
6064 49.8363 17122.00 17218.50 130.85
6065 49.8429 17114.00 17219.00 130.82
6066 49.8495 17141.00 17219.50 130.92
6067 49.8560 17127.00 17220.00 130.87
6068 49.8626 17314.00 17220.60 131.58
6069 49.8692 17236.00 17221.30 131.29
6070 49.8757 17106.00 17222.10 130.79
6071 49.8823 17261.00 17222.90 131.38
6072 49.8889 17189.00 17223.80 131.11
6073 49.8954 17173.00 17224.70 131.05
6074 49.9020 17242.00 17225.70 131.31
6075 49.9086 17370.00 17226.80 131.79
6076 49.9151 17216.00 17227.90 131.21
6077 49.9217 17265.00 17229.10 131.40
6078 49.9283 17370.00 17230.40 131.79
6079 49.9348 17235.00 17231.80 131.28
6080 49.9414 17195.00 17233.20 131.13
6081 49.9480 16882.00 17234.70 129.93
6082 49.9545 17271.00 17236.20 131.42
6083 49.9611 17356.00 17237.90 131.74
6084 49.9677 17226.00 17239.60 131.25
6085 49.9743 17361.00 17241.40 131.76
6086 49.9808 17058.00 17243.20 130.61
6087 49.9874 17414.00 17245.20 131.96
6088 49.9939 17174.00 17247.20 131.05
6089 50.0005 17311.00 17249.30 131.57
6090 50.0071 17250.00 17242.30 131.34
6091 50.0136 17579.00 17244.60 132.59
6092 50.0202 17303.00 17247.00 131.54
6093 50.0268 17159.00 17249.50 130.99
6094 50.0334 17327.00 17252.10 131.63
6095 50.0399 17333.00 17254.80 131.65
6096 50.0465 17406.00 17257.60 131.93
6097 50.0531 17315.00 17260.50 131.59
6098 50.0596 17335.00 17263.50 131.66
6099 50.0662 17062.00 17266.60 130.62
6100 50.0728 17549.00 17269.90 132.47
6101 50.0793 17235.00 17273.20 131.28
6102 50.0859 17258.00 17276.70 131.37
6103 50.0925 17205.00 17280.20 131.17
6104 50.0990 17252.00 17283.90 131.35
6105 50.1056 17379.00 17287.80 131.83
6106 50.1122 17156.00 17291.70 130.98
6107 50.1187 17126.00 17295.80 130.87
6108 50.1253 17146.00 17300.10 130.94
6109 50.1319 17226.00 17304.40 131.25
6110 50.1384 17431.00 17309.00 132.03
6111 50.1450 17465.00 17313.70 132.15
6112 50.1516 17591.00 17318.60 132.63
6113 50.1581 17184.00 17323.60 131.09
6114 50.1647 17102.00 17328.80 130.77
6115 50.1713 17177.00 17334.20 131.06
6116 50.1778 17428.00 17339.80 132.01
6117 50.1844 17430.00 17345.60 132.02
6118 50.1910 17278.00 17351.60 131.45
6119 50.1976 17409.00 17357.90 131.94
6120 50.2041 17389.00 17364.30 131.87
6121 50.2107 17233.00 17371.00 131.27
6122 50.2173 17418.00 17378.00 131.98
6123 50.2238 17383.00 17385.10 131.85
6124 50.2304 17506.00 17392.60 132.31
6125 50.2370 17279.00 17400.40 131.45
6126 50.2435 17219.00 17408.40 131.22
6127 50.2501 17401.00 17416.80 131.91
6128 50.2567 17559.00 17425.40 132.51
6129 50.2632 17442.00 17434.50 132.07
6130 50.2698 17503.00 17443.80 132.30
6131 50.2764 17234.00 17453.60 131.28
6132 50.2829 17415.00 17463.70 131.97
6133 50.2895 17320.00 17474.30 131.60
6134 50.2961 17522.00 17485.30 132.37
6135 50.3026 17477.00 17496.70 132.20
6136 50.3092 17429.00 17508.70 132.02
6137 50.3158 17528.00 17521.10 132.39
6138 50.3223 17281.00 17534.10 131.46
6139 50.3289 17511.00 17547.70 132.33
6140 50.3355 17538.00 17561.90 132.43
6141 50.3420 17435.00 17576.70 132.04
6142 50.3486 17636.00 17592.30 132.80
6143 50.3552 17513.00 17608.50 132.34
6144 50.3618 17633.00 17625.60 132.79
6145 50.3683 17585.00 17643.50 132.61
6146 50.3749 17578.00 17662.40 132.58
6147 50.3815 17456.00 17682.30 132.12
6148 50.3880 17438.00 17703.30 132.05
6149 50.3946 17569.00 17725.50 132.55
6150 50.4011 17637.00 17749.00 132.80
6151 50.4077 17592.00 17774.00 132.63
6152 50.4143 17600.00 17800.60 132.66
6153 50.4209 17576.00 17829.00 132.57
6154 50.4274 17849.00 17859.40 133.60
6155 50.4340 17883.00 17892.20 133.73
6156 50.4406 17734.00 17927.50 133.17
6157 50.4471 18061.00 17965.80 134.39
6158 50.4537 18050.00 18007.30 134.35
6159 50.4603 17873.00 18052.70 133.69
6160 50.4668 17974.00 18102.30 134.07
6161 50.4734 18262.00 18156.70 135.14
6162 50.4800 18277.00 18216.60 135.19
6163 50.4865 18351.00 18282.50 135.47
6164 50.4931 18729.00 18355.60 136.85
6165 50.4997 18718.00 18436.40 136.81
6166 50.5062 18955.00 18526.00 137.68
6167 50.5128 19250.00 18625.10 138.74
6168 50.5194 19445.00 18735.10 139.45
6169 50.5259 19598.00 18856.90 139.99
6170 50.5325 19666.00 18991.80 140.24
6171 50.5391 20046.00 19140.70 141.58
6172 50.5456 20246.00 19304.50 142.29
6173 50.5522 20456.00 19485.20 143.02
6174 50.5588 20414.00 19683.40 142.88
6175 50.5653 20724.00 19900.30 143.96
6176 50.5719 21057.00 20137.60 145.11
6177 50.5785 21273.00 20395.80 145.85
6178 50.5850 21420.00 20677.80 146.36
6179 50.5916 22028.00 20985.00 148.42
6180 50.5982 22157.00 21319.70 148.85
6181 50.6048 22450.00 21684.90 149.83
6182 50.6113 22789.00 22095.60 150.96
6183 50.6179 23270.00 22534.50 152.54
6184 50.6245 23640.00 23017.60 153.75
6185 50.6310 23902.00 23550.90 154.60
6186 50.6376 24624.00 24139.80 156.92
6187 50.6442 24608.00 24792.70 156.87
6188 50.6507 25411.00 25515.70 159.41
6189 50.6573 26396.00 26314.30 162.47
6190 50.6639 26795.00 27193.70 163.69
6191 50.6704 27717.00 28159.30 166.48
6192 50.6770 28282.00 29215.70 168.17
6193 50.6836 29634.00 30364.50 172.15
6194 50.6901 30779.00 31611.50 175.44
6195 50.6967 32323.00 32959.50 179.79
6196 50.7033 33644.00 34419.30 183.42
6197 50.7098 35307.00 35997.00 187.90
6198 50.7164 37012.00 37699.40 192.38
6199 50.7230 39259.00 39525.30 198.14
6200 50.7295 41405.00 41474.20 203.48
6201 50.7361 43840.00 43515.50 209.38
6202 50.7427 45655.00 45593.50 213.67
6203 50.7492 47871.00 47621.00 218.79
6204 50.7558 49244.00 49463.50 221.91
6205 50.7624 51202.00 50975.40 226.28
6206 50.7690 51595.00 51990.70 227.15
6207 50.7755 52346.00 52378.80 228.79
6208 50.7821 52579.00 52066.50 229.30
6209 50.7887 51622.00 51055.50 227.21
6210 50.7952 50236.00 49418.20 224.13
6211 50.8018 48288.00 47277.80 219.74
6212 50.8084 45926.00 44785.80 214.30
6213 50.8149 43650.00 42091.20 208.93
6214 50.8215 40674.00 39320.10 201.68
6215 50.8281 37989.00 36589.00 194.91
6216 50.8346 35403.00 33981.60 188.16
6217 50.8412 32926.00 31565.70 181.46
6218 50.8478 30023.00 29374.50 173.27
6219 50.8543 27957.00 27433.80 167.20
6220 50.8609 26255.00 25749.70 162.03
6221 50.8675 24963.00 24316.00 158.00
6222 50.8740 23070.00 23117.30 151.89
6223 50.8806 22432.00 22128.70 149.77
6224 50.8872 21474.00 21326.80 146.54
6225 50.8937 20780.00 20687.10 144.15
6226 50.9003 20217.00 20183.60 142.19
6227 50.9069 19695.00 19793.80 140.34
6228 50.9134 19746.00 19496.80 140.52
6229 50.9200 19160.00 19275.60 138.42
6230 50.9266 18588.00 19115.60 136.34
6231 50.9331 18973.00 19004.80 137.74
6232 50.9397 18588.00 18932.80 136.34
6233 50.9463 18477.00 18892.00 135.93
6234 50.9529 18587.00 18875.70 136.33
6235 50.9594 18515.00 18878.90 136.07
6236 50.9660 18857.00 18897.40 137.32
6237 50.9725 18558.00 18928.10 136.23
6238 50.9791 18630.00 18968.90 136.49
6239 50.9857 18502.00 19018.00 136.02
6240 50.9922 18705.00 19074.40 136.77
6241 50.9988 18617.00 19137.60 136.44
6242 51.0054 19006.00 19207.40 137.86
6243 51.0120 18982.00 19284.00 137.77
6244 51.0185 18868.00 19367.90 137.36
6245 51.0251 19147.00 19459.60 138.37
6246 51.0317 19333.00 19560.40 139.04
6247 51.0382 19668.00 19671.10 140.24
6248 51.0448 19634.00 19793.40 140.12
6249 51.0514 19858.00 19928.70 140.92
6250 51.0579 20046.00 20079.50 141.58
6251 51.0645 20035.00 20248.70 141.54
6252 51.0711 20548.00 20439.20 143.35
6253 51.0776 20338.00 20655.20 142.61
6254 51.0842 20714.00 20900.50 143.92
6255 51.0908 21130.00 21180.90 145.36
6256 51.0973 21158.00 21500.60 145.46
6257 51.1039 21488.00 21865.00 146.59
6258 51.1105 22273.00 22277.00 149.24
6259 51.1170 22411.00 22742.00 149.70
6260 51.1236 22754.00 23261.80 150.84
6261 51.1302 23491.00 23837.90 153.27
6262 51.1367 23997.00 24472.50 154.91
6263 51.1433 24851.00 25165.80 157.64
6264 51.1499 25611.00 25922.40 160.03
6265 51.1564 26436.00 26744.40 162.59
6266 51.1630 27345.00 27635.30 165.36
6267 51.1696 28565.00 28594.90 169.01
6268 51.1762 29843.00 29622.10 172.75
6269 51.1827 30466.00 30700.10 174.54
6270 51.1893 32063.00 31797.40 179.06
6271 51.1959 32615.00 32858.40 180.60
6272 51.2024 33396.00 33802.30 182.75
6273 51.2090 34054.00 34537.70 184.54
6274 51.2156 34488.00 34966.80 185.71
6275 51.2221 34390.00 35018.90 185.45
6276 51.2287 34317.00 34665.10 185.25
6277 51.2353 33670.00 33927.70 183.49
6278 51.2418 32678.00 32865.90 180.77
6279 51.2484 31564.00 31566.10 177.66
6280 51.2550 29867.00 30120.70 172.82
6281 51.2615 28342.00 28616.20 168.35
6282 51.2681 27112.00 27121.10 164.66
6283 51.2747 25453.00 25695.40 159.54
6284 51.2812 24112.00 24378.30 155.28
6285 51.2878 22613.00 23198.00 150.38
6286 51.2944 21958.00 22168.70 148.18
6287 51.3009 21210.00 21289.80 145.64
6288 51.3075 20119.00 20555.90 141.84
6289 51.3141 19606.00 19955.60 140.02
6290 51.3206 19142.00 19473.20 138.35
6291 51.3272 18871.00 19091.40 137.37
6292 51.3338 18509.00 18793.40 136.05
6293 51.3404 18411.00 18564.40 135.69
6294 51.3469 18269.00 18390.30 135.16
6295 51.3535 18206.00 18259.90 134.93
6296 51.3601 18092.00 18163.30 134.51
6297 51.3666 18073.00 18092.90 134.44
6298 51.3732 17820.00 18042.50 133.49
6299 51.3797 17920.00 18007.10 133.87
6300 51.3863 17678.00 17982.60 132.96
6301 51.3929 17970.00 17966.00 134.05
6302 51.3995 17682.00 17954.80 132.97
6303 51.4060 17694.00 17947.00 133.02
6304 51.4126 17596.00 17936.50 132.65
6305 51.4192 17433.00 17931.60 132.03
6306 51.4257 17700.00 17926.80 133.04
6307 51.4323 17592.00 17921.60 132.63
6308 51.4389 17393.00 17915.60 131.88
6309 51.4454 17638.00 17908.70 132.81
6310 51.4520 17678.00 17900.90 132.96
6311 51.4586 17591.00 17890.50 132.63
6312 51.4651 17650.00 17881.00 132.85
6313 51.4717 17627.00 17871.00 132.77
6314 51.4783 17478.00 17860.50 132.20
6315 51.4848 17708.00 17849.80 133.07
6316 51.4914 17407.00 17839.00 131.94
6317 51.4980 17648.00 17828.40 132.85
6318 51.5045 17573.00 17818.00 132.56
6319 51.5111 17281.00 17808.10 131.46
6320 51.5177 17460.00 17798.90 132.14
6321 51.5243 17551.00 17790.20 132.48
6322 51.5308 17501.00 17782.20 132.29
6323 51.5374 17429.00 17775.00 132.02
6324 51.5439 17434.00 17768.70 132.04
6325 51.5505 17464.00 17763.30 132.15
6326 51.5571 17446.00 17758.80 132.08
6327 51.5636 17693.00 17755.40 133.01
6328 51.5702 17537.00 17753.00 132.43
6329 51.5768 17682.00 17751.70 132.97
6330 51.5834 17541.00 17751.50 132.44
6331 51.5899 17811.00 17752.50 133.46
6332 51.5965 17294.00 17754.70 131.51
6333 51.6031 17564.00 17758.10 132.53
6334 51.6096 17622.00 17762.90 132.75
6335 51.6162 17539.00 17769.20 132.43
6336 51.6228 17263.00 17777.00 131.39
6337 51.6293 17703.00 17786.40 133.05
6338 51.6359 17717.00 17797.80 133.10
6339 51.6425 17708.00 17811.20 133.07
6340 51.6490 17481.00 17826.80 132.22
6341 51.6556 17665.00 17845.00 132.91
6342 51.6622 17971.00 17866.20 134.06
6343 51.6687 17847.00 17890.60 133.59
6344 51.6753 17736.00 17918.80 133.18
6345 51.6819 18119.00 17951.20 134.61
6346 51.6884 18007.00 17988.40 134.19
6347 51.6950 17801.00 18031.10 133.42
6348 51.7016 18275.00 18079.90 135.18
6349 51.7081 18271.00 18135.60 135.17
6350 51.7147 18359.00 18199.00 135.49
6351 51.7213 18617.00 18271.10 136.44
6352 51.7279 18488.00 18352.60 135.97
6353 51.7344 19057.00 18444.50 138.05
6354 51.7410 18926.00 18547.60 137.57
6355 51.7476 19215.00 18663.10 138.62
6356 51.7541 19394.00 18792.10 139.26
6357 51.7607 19294.00 18935.80 138.90
6358 51.7673 19715.00 19095.00 140.41
6359 51.7738 20019.00 19272.10 141.49
6360 51.7804 20224.00 19469.10 142.21
6361 51.7870 20265.00 19688.50 142.35
6362 51.7935 20495.00 19934.30 143.16
6363 51.8001 20833.00 20210.40 144.34
6364 51.8067 21383.00 20523.10 146.23
6365 51.8132 21595.00 20878.40 146.95
6366 51.8198 21977.00 21283.20 148.25
6367 51.8264 22351.00 21743.80 149.50
6368 51.8329 22745.00 22268.20 150.81
6369 51.8395 23364.00 22861.90 152.85
6370 51.8461 23864.00 23528.80 154.48
6371 51.8526 24799.00 24273.00 157.48
6372 51.8592 25757.00 25093.40 160.49
6373 51.8658 26592.00 25995.90 163.07
6374 51.8723 27298.00 26979.30 165.22
6375 51.8789 28621.00 28048.40 169.18
6376 51.8855 29947.00 29206.60 173.05
6377 51.8920 31142.00 30454.10 176.47
6378 51.8986 33099.00 31793.60 181.93
6379 51.9052 34737.00 33208.00 186.38
6380 51.9118 35680.00 34657.60 188.89
6381 51.9183 37512.00 36074.10 193.68
6382 51.9249 38149.00 37358.00 195.32
6383 51.9314 39472.00 38376.50 198.68
6384 51.9380 39704.00 38996.70 199.26
6385 51.9446 39513.00 39113.30 198.78
6386 51.9511 39154.00 38683.20 197.87
6387 51.9577 38052.00 37731.20 195.07
6388 51.9643 36819.00 36342.90 191.88
6389 51.9709 34692.00 34638.80 186.26
6390 51.9774 33217.00 32748.10 182.26
6391 51.9840 31180.00 30784.10 176.58
6392 51.9906 28861.00 28848.30 169.88
6393 51.9971 26990.00 27020.30 164.29
6394 52.0037 25472.00 25352.30 159.60
6395 52.0103 23684.00 23877.40 153.90
6396 52.0168 22496.00 22608.10 149.99
6397 52.0234 21387.00 21543.40 146.24
6398 52.0300 20862.00 20671.40 144.44
6399 52.0365 20102.00 19973.50 141.78
6400 52.0431 19334.00 19422.80 139.05
6401 52.0497 19122.00 18997.00 138.28
6402 52.0562 18476.00 18672.90 135.93
6403 52.0628 18490.00 18429.50 135.98
6404 52.0694 17987.00 18249.70 134.12
6405 52.0759 18172.00 18118.60 134.80
6406 52.0825 17991.00 18024.60 134.13
6407 52.0891 17763.00 17958.60 133.28
6408 52.0956 17875.00 17913.40 133.70
6409 52.1022 17778.00 17883.10 133.33
6410 52.1088 17788.00 17863.30 133.37
6411 52.1153 17647.00 17850.50 132.84
6412 52.1219 17678.00 17842.00 132.96
6413 52.1285 17626.00 17835.70 132.76
6414 52.1351 17766.00 17830.30 133.29
6415 52.1416 17530.00 17824.60 132.40
6416 52.1482 17261.00 17818.00 131.38
6417 52.1548 17709.00 17810.00 133.07
6418 52.1613 17514.00 17800.50 132.34
6419 52.1679 17335.00 17789.50 131.66
6420 52.1745 17423.00 17777.10 132.00
6421 52.1810 17613.00 17763.40 132.71
6422 52.1876 17321.00 17748.70 131.61
6423 52.1942 17747.00 17733.10 133.22
6424 52.2007 17364.00 17717.00 131.77
6425 52.2073 17637.00 17700.60 132.80
6426 52.2139 17456.00 17684.00 132.12
6427 52.2204 17434.00 17667.50 132.04
6428 52.2270 17629.00 17651.20 132.77
6429 52.2336 17346.00 17635.30 131.70
6430 52.2401 17254.00 17619.80 131.35
6431 52.2467 17567.00 17604.90 132.54
6432 52.2533 17367.00 17590.60 131.78
6433 52.2598 17211.00 17576.80 131.19
6434 52.2664 17409.00 17563.80 131.94
6435 52.2730 17275.00 17551.40 131.43
6436 52.2795 17216.00 17539.70 131.21
6437 52.2861 17443.00 17528.60 132.07
6438 52.2927 17371.00 17518.10 131.80
6439 52.2993 17471.00 17508.30 132.18
6440 52.3058 17216.00 17499.10 131.21
6441 52.3124 17526.00 17490.50 132.39
6442 52.3190 17418.00 17482.40 131.98
6443 52.3255 17414.00 17474.80 131.96
6444 52.3321 17326.00 17467.80 131.63
6445 52.3386 17732.00 17461.30 133.16
6446 52.3452 17340.00 17459.70 131.68
6447 52.3518 17438.00 17454.10 132.05
6448 52.3584 17228.00 17448.90 131.26
6449 52.3649 17418.00 17444.10 131.98
6450 52.3715 17528.00 17439.80 132.39
6451 52.3781 17344.00 17435.80 131.70
6452 52.3846 17116.00 17432.20 130.83
6453 52.3912 17259.00 17429.00 131.37
6454 52.3978 17312.00 17426.10 131.57
6455 52.4043 17248.00 17423.50 131.33
6456 52.4109 17470.00 17421.30 132.17
6457 52.4175 17477.00 17419.40 132.20
6458 52.4240 17683.00 17417.80 132.98
6459 52.4306 17242.00 17416.60 131.31
6460 52.4372 17391.00 17415.60 131.88
6461 52.4437 17336.00 17414.90 131.67
6462 52.4503 17287.00 17414.50 131.48
6463 52.4569 17754.00 17414.50 133.24
6464 52.4634 17349.00 17414.70 131.72
6465 52.4700 17608.00 17415.20 132.70
6466 52.4766 17502.00 17416.00 132.29
6467 52.4831 17294.00 17417.10 131.51
6468 52.4897 17544.00 17418.50 132.45
6469 52.4963 17359.00 17420.10 131.75
6470 52.5028 17457.00 17422.10 132.12
6471 52.5094 17170.00 17424.40 131.03
6472 52.5160 17395.00 17427.00 131.89
6473 52.5225 17289.00 17429.90 131.49
6474 52.5291 17520.00 17433.10 132.36
6475 52.5357 17181.00 17436.70 131.08
6476 52.5423 17363.00 17440.60 131.77
6477 52.5488 17231.00 17444.80 131.27
6478 52.5554 17389.00 17449.40 131.87
6479 52.5620 17351.00 17454.40 131.72
6480 52.5685 17533.00 17459.80 132.41
6481 52.5751 17505.00 17465.50 132.31
6482 52.5817 17641.00 17471.70 132.82
6483 52.5882 17413.00 17478.30 131.96
6484 52.5948 17229.00 17485.30 131.26
6485 52.6014 17576.00 17492.80 132.57
6486 52.6079 17519.00 17500.80 132.36
6487 52.6145 17344.00 17509.30 131.70
6488 52.6211 17505.00 17518.30 132.31
6489 52.6276 17468.00 17528.00 132.17
6490 52.6342 17639.00 17538.20 132.81
6491 52.6408 17114.00 17549.10 130.82
6492 52.6473 17506.00 17560.70 132.31
6493 52.6539 17455.00 17573.10 132.12
6494 52.6605 17670.00 17586.30 132.93
6495 52.6670 17358.00 17600.30 131.75
6496 52.6736 17338.00 17615.30 131.67
6497 52.6802 17391.00 17631.40 131.88
6498 52.6867 17608.00 17648.70 132.70
6499 52.6933 17455.00 17667.20 132.12
6500 52.6999 17339.00 17687.20 131.68
6501 52.7065 17304.00 17708.80 131.54
6502 52.7130 17590.00 17732.20 132.63
6503 52.7196 17622.00 17757.70 132.75
6504 52.7262 17727.00 17785.60 133.14
6505 52.7327 17864.00 17816.10 133.66
6506 52.7393 17699.00 17849.60 133.04
6507 52.7459 17808.00 17886.60 133.45
6508 52.7524 17983.00 17927.40 134.10
6509 52.7590 18216.00 17972.80 134.97
6510 52.7656 17959.00 18023.20 134.01
6511 52.7721 18349.00 18079.30 135.46
6512 52.7787 18453.00 18141.80 135.84
6513 52.7853 18270.00 18211.40 135.17
6514 52.7918 18555.00 18289.10 136.22
6515 52.7984 18625.00 18375.70 136.47
6516 52.8050 18775.00 18472.10 137.02
6517 52.8115 19163.00 18579.10 138.43
6518 52.8181 19183.00 18697.80 138.50
6519 52.8247 19497.00 18829.20 139.63
6520 52.8312 19434.00 18974.20 139.41
6521 52.8378 19541.00 19133.70 139.79
6522 52.8444 19944.00 19308.70 141.22
6523 52.8509 19988.00 19500.50 141.38
6524 52.8575 20298.00 19710.50 142.47
6525 52.8641 20666.00 19940.20 143.76
6526 52.8707 20944.00 20191.10 144.72
6527 52.8772 21112.00 20465.60 145.30
6528 52.8838 21618.00 20767.10 147.03
6529 52.8904 21864.00 21098.80 147.87
6530 52.8969 22204.00 21465.30 149.01
6531 52.9035 22397.00 21870.50 149.66
6532 52.9100 22746.00 22321.20 150.82
6533 52.9166 22960.00 22822.10 151.53
6534 52.9232 23695.00 23378.90 153.93
6535 52.9298 24199.00 23996.20 155.56
6536 52.9363 24631.00 24678.10 156.94
6537 52.9429 25073.00 25430.10 158.35
6538 52.9495 25733.00 26254.10 160.41
6539 52.9560 26872.00 27154.70 163.93
6540 52.9626 27792.00 28132.10 166.71
6541 52.9692 28679.00 29196.30 169.35
6542 52.9757 29873.00 30350.00 172.84
6543 52.9823 31530.00 31601.90 177.57
6544 52.9889 32888.00 32957.10 181.35
6545 52.9954 34559.00 34412.90 185.90
6546 53.0020 36119.00 35965.60 190.05
6547 53.0086 37483.00 37581.00 193.60
6548 53.0151 39337.00 39202.00 198.34
6549 53.0217 40675.00 40738.80 201.68
6550 53.0283 41983.00 42076.30 204.90
6551 53.0348 42844.00 43076.30 206.99
6552 53.0414 43011.00 43614.50 207.39
6553 53.0480 42865.00 43603.40 207.04
6554 53.0545 42467.00 43019.20 206.07
6555 53.0611 41726.00 41901.30 204.27
6556 53.0677 40554.00 40340.00 201.38
6557 53.0742 38666.00 38456.30 196.64
6558 53.0808 36563.00 36376.50 191.21
6559 53.0874 34198.00 34210.20 184.93
6560 53.0939 32351.00 32056.60 179.86
6561 53.1005 30281.00 29995.10 174.01
6562 53.1071 28058.00 28078.60 167.51
6563 53.1137 25998.00 26344.20 161.24
6564 53.1202 24552.00 24809.80 156.69
6565 53.1268 22890.00 23481.10 151.29
6566 53.1334 21840.00 22353.60 147.78
6567 53.1399 21040.00 21415.80 145.05
6568 53.1465 20810.00 20644.90 144.26
6569 53.1531 20005.00 20022.80 141.44
6570 53.1596 19618.00 19527.60 140.06
6571 53.1662 19115.00 19138.00 138.26
6572 53.1728 19087.00 18836.20 138.16
6573 53.1793 18481.00 18604.40 135.95
6574 53.1859 18559.00 18429.10 136.23
6575 53.1925 18406.00 18298.40 135.67
6576 53.1990 18228.00 18202.60 135.01
6577 53.2056 18092.00 18133.80 134.51
6578 53.2122 18067.00 18085.30 134.41
6579 53.2187 17915.00 18051.90 133.85
6580 53.2253 17718.00 18029.30 133.11
6581 53.2319 17720.00 18014.30 133.12
6582 53.2384 17985.00 18003.90 134.11
6583 53.2450 17690.00 17996.20 133.00
6584 53.2516 17732.00 17989.60 133.16
6585 53.2581 17728.00 17983.00 133.15
6586 53.2647 17535.00 17975.50 132.42
6587 53.2713 17724.00 17966.60 133.13
6588 53.2779 17345.00 17956.00 131.70
6589 53.2844 17664.00 17943.80 132.91
6590 53.2910 17414.00 17914.90 131.96
6591 53.2976 17666.00 17899.40 132.91
6592 53.3041 17321.00 17882.60 131.61
6593 53.3107 17371.00 17864.60 131.80
6594 53.3173 17178.00 17845.80 131.07
6595 53.3238 17345.00 17826.30 131.70
6596 53.3304 17252.00 17806.50 131.35
6597 53.3370 17328.00 17786.50 131.64
6598 53.3435 17534.00 17766.60 132.42
6599 53.3501 17291.00 17746.90 131.49
6600 53.3567 17526.00 17727.60 132.39
6601 53.3632 17498.00 17708.90 132.28
6602 53.3698 17347.00 17690.70 131.71
6603 53.3764 17537.00 17673.30 132.43
6604 53.3829 17286.00 17656.70 131.48
6605 53.3895 17395.00 17640.70 131.89
6606 53.3961 17369.00 17625.50 131.79
6607 53.4026 17466.00 17611.00 132.16
6608 53.4092 17273.00 17597.00 131.43
6609 53.4158 17061.00 17583.30 130.62
6610 53.4223 17281.00 17569.70 131.46
6611 53.4289 17415.00 17556.20 131.97
6612 53.4355 17233.00 17542.70 131.27
6613 53.4420 17334.00 17529.10 131.66
6614 53.4486 17248.00 17515.50 131.33
6615 53.4552 17369.00 17502.00 131.79
6616 53.4618 17338.00 17488.60 131.67
6617 53.4683 17314.00 17475.70 131.58
6618 53.4749 17368.00 17463.20 131.79
6619 53.4814 17275.00 17451.10 131.43
6620 53.4880 17450.00 17439.70 132.10
6621 53.4946 17364.00 17428.80 131.77
6622 53.5011 17426.00 17418.70 132.01
6623 53.5077 17253.00 17409.10 131.35
6624 53.5143 17466.00 17400.10 132.16
6625 53.5209 17368.00 17391.80 131.79
6626 53.5274 17122.00 17384.00 130.85
6627 53.5340 17297.00 17376.80 131.52
6628 53.5406 17199.00 17370.10 131.15
6629 53.5471 16891.00 17357.00 129.96
6630 53.5537 17224.00 17351.20 131.24
6631 53.5603 17558.00 17345.90 132.51
6632 53.5668 17527.00 17341.10 132.39
6633 53.5734 17122.00 17336.60 130.85
6634 53.5800 17152.00 17332.50 130.97
6635 53.5865 17236.00 17328.70 131.29
6636 53.5931 17286.00 17325.40 131.48
6637 53.5997 17306.00 17322.40 131.55
6638 53.6062 17416.00 17320.00 131.97
6639 53.6128 17410.00 17317.80 131.95
6640 53.6194 17341.00 17316.10 131.68
6641 53.6259 17365.00 17314.80 131.78
6642 53.6325 17246.00 17314.00 131.32
6643 53.6391 17422.00 17313.70 131.99
6644 53.6456 17386.00 17313.80 131.86
6645 53.6522 17431.00 17314.50 132.03
6646 53.6588 17265.00 17315.70 131.40
6647 53.6654 17517.00 17317.50 132.35
6648 53.6719 17107.00 17319.90 130.79
6649 53.6785 17416.00 17322.90 131.97
6650 53.6851 17159.00 17326.70 130.99
6651 53.6916 17510.00 17331.20 132.32
6652 53.6982 17275.00 17336.50 131.43
6653 53.7048 17421.00 17342.70 131.99
6654 53.7113 17175.00 17350.00 131.05
6655 53.7179 17348.00 17358.50 131.71
6656 53.7245 17367.00 17368.40 131.78
6657 53.7310 17503.00 17379.80 132.30
6658 53.7376 17360.00 17392.90 131.76
6659 53.7442 17371.00 17407.90 131.80
6660 53.7507 17779.00 17424.90 133.34
6661 53.7573 17313.00 17444.00 131.58
6662 53.7639 17547.00 17465.40 132.46
6663 53.7704 17624.00 17489.10 132.76
6664 53.7770 17887.00 17515.20 133.74
6665 53.7836 17579.00 17543.90 132.59
6666 53.7901 17509.00 17575.30 132.32
6667 53.7967 17657.00 17609.50 132.88
6668 53.8033 17728.00 17646.90 133.15
6669 53.8098 17605.00 17687.40 132.68
6670 53.8164 17835.00 17730.50 133.55
6671 53.8230 17880.00 17775.50 133.72
6672 53.8295 17877.00 17820.30 133.71
6673 53.8361 17808.00 17862.20 133.45
6674 53.8427 17915.00 17897.50 133.85
6675 53.8493 17879.00 17922.00 133.71
6676 53.8558 17774.00 17932.00 133.32
6677 53.8624 17997.00 17925.50 134.15
6678 53.8689 18041.00 17902.20 134.32
6679 53.8755 18032.00 17864.10 134.28
6680 53.8821 17770.00 17814.30 133.30
6681 53.8886 17587.00 17756.60 132.62
6682 53.8952 17477.00 17694.70 132.20
6683 53.9018 17967.00 17631.90 134.04
6684 53.9084 17605.00 17570.80 132.68
6685 53.9149 17488.00 17513.50 132.24
6686 53.9215 17359.00 17461.30 131.75
6687 53.9281 17604.00 17415.00 132.68
6688 53.9346 17171.00 17374.80 131.04
6689 53.9412 17669.00 17340.80 132.93
6690 53.9478 17237.00 17312.50 131.29
6691 53.9543 17418.00 17289.40 131.98
6692 53.9609 17206.00 17270.90 131.17
6693 53.9675 17339.00 17256.10 131.68
6694 53.9740 17125.00 17244.60 130.86
6695 53.9806 17357.00 17235.80 131.75
6696 53.9872 17271.00 17229.00 131.42
6697 53.9937 17372.00 17223.80 131.80
6698 54.0003 17346.00 17220.00 131.70
6699 54.0069 17146.00 17217.20 130.94
6700 54.0134 17205.00 17215.20 131.17
6701 54.0200 17180.00 17213.80 131.07
6702 54.0266 17266.00 17212.70 131.40
6703 54.0331 17214.00 17212.00 131.20
6704 54.0397 17062.00 17211.60 130.62
6705 54.0463 17217.00 17211.20 131.21
6706 54.0528 17300.00 17211.00 131.53
6707 54.0594 17266.00 17210.70 131.40
6708 54.0660 17300.00 17210.50 131.53
6709 54.0726 17533.00 17210.30 132.41
6710 54.0791 17132.00 17210.10 130.89
6711 54.0857 17144.00 17209.80 130.93
6712 54.0923 17380.00 17209.60 131.83
6713 54.0988 17125.00 17209.30 130.86
6714 54.1054 17236.00 17209.00 131.29
6715 54.1120 17188.00 17208.60 131.10
6716 54.1185 17274.00 17208.30 131.43
6717 54.1251 17056.00 17208.00 130.60
6718 54.1317 17010.00 17207.70 130.42
6719 54.1382 17091.00 17207.40 130.73
6720 54.1448 17412.00 17207.10 131.96
6721 54.1514 17231.00 17206.90 131.27
6722 54.1579 17235.00 17206.70 131.28
6723 54.1645 17354.00 17206.60 131.74
6724 54.1711 17004.00 17206.50 130.40
6725 54.1776 17154.00 17198.10 130.97
6726 54.1842 17576.00 17198.10 132.57
6727 54.1908 17408.00 17198.20 131.94
6728 54.1973 17126.00 17198.30 130.87
6729 54.2039 17305.00 17198.50 131.55
6730 54.2105 17288.00 17198.80 131.48
6731 54.2170 17310.00 17199.00 131.57
6732 54.2236 17328.00 17199.40 131.64
6733 54.2302 17236.00 17199.80 131.29
6734 54.2368 17409.00 17200.20 131.94
6735 54.2433 17328.00 17200.70 131.64
6736 54.2499 17314.00 17201.20 131.58
6737 54.2565 17171.00 17201.80 131.04
6738 54.2630 17379.00 17202.50 131.83
6739 54.2696 17247.00 17203.20 131.33
6740 54.2761 17167.00 17203.90 131.02
6741 54.2827 17140.00 17204.70 130.92
6742 54.2893 16987.00 17205.60 130.33
6743 54.2959 17147.00 17206.50 130.95
6744 54.3024 17111.00 17207.40 130.81
6745 54.3090 16884.00 17208.40 129.94
6746 54.3156 17258.00 17209.50 131.37
6747 54.3221 17327.00 17210.60 131.63
6748 54.3287 17416.00 17211.80 131.97
6749 54.3353 17380.00 17213.00 131.83
6750 54.3418 17132.00 17214.30 130.89
6751 54.3484 17194.00 17215.60 131.13
6752 54.3550 17203.00 17217.00 131.16
6753 54.3615 17244.00 17218.50 131.32
6754 54.3681 17339.00 17220.00 131.68
6755 54.3747 17287.00 17221.60 131.48
6756 54.3812 17272.00 17223.20 131.42
6757 54.3878 17373.00 17225.00 131.81
6758 54.3944 17215.00 17226.70 131.21
6759 54.4009 17512.00 17228.60 132.33
6760 54.4075 17249.00 17230.60 131.34
6761 54.4141 17226.00 17232.60 131.25
6762 54.4207 17088.00 17235.00 130.72
6763 54.4272 17276.00 17237.20 131.44
6764 54.4338 17182.00 17239.50 131.08
6765 54.4403 17127.00 17241.90 130.87
6766 54.4469 17218.00 17244.30 131.22
6767 54.4535 17287.00 17246.90 131.48
6768 54.4600 17479.00 17249.60 132.21
6769 54.4666 17224.00 17252.40 131.24
6770 54.4732 17367.00 17255.20 131.78
6771 54.4798 17272.00 17258.30 131.42
6772 54.4863 17387.00 17261.40 131.86
6773 54.4929 17333.00 17264.60 131.65
6774 54.4995 17129.00 17268.00 130.88
6775 54.5060 17635.00 17271.60 132.80
6776 54.5126 16943.00 17275.30 130.16
6777 54.5192 16984.00 17279.10 130.32
6778 54.5257 17423.00 17283.10 132.00
6779 54.5323 17268.00 17287.30 131.41
6780 54.5389 17108.00 17291.70 130.80
6781 54.5454 16989.00 17296.30 130.34
6782 54.5520 17384.00 17301.10 131.85
6783 54.5586 17182.00 17306.10 131.08
6784 54.5651 17358.00 17311.30 131.75
6785 54.5717 17506.00 17316.90 132.31
6786 54.5783 17131.00 17322.70 130.88
6787 54.5848 17166.00 17328.80 131.02
6788 54.5914 17346.00 17335.30 131.70
6789 54.5980 17347.00 17342.20 131.71
6790 54.6045 17493.00 17349.40 132.26
6791 54.6111 17226.00 17357.10 131.25
6792 54.6177 17276.00 17365.40 131.44
6793 54.6242 17495.00 17374.10 132.27
6794 54.6308 17622.00 17383.60 132.75
6795 54.6374 17544.00 17393.70 132.45
6796 54.6440 17544.00 17404.60 132.45
6797 54.6505 17503.00 17416.40 132.30
6798 54.6571 17299.00 17429.20 131.53
6799 54.6637 17772.00 17443.10 133.31
6800 54.6702 17827.00 17458.30 133.52
6801 54.6768 17836.00 17474.90 133.55
6802 54.6834 18041.00 17493.20 134.32
6803 54.6899 17819.00 17513.20 133.49
6804 54.6965 17963.00 17535.30 134.03
6805 54.7031 18279.00 17559.60 135.20
6806 54.7096 17884.00 17586.50 133.73
6807 54.7162 18106.00 17616.10 134.56
6808 54.7228 18267.00 17648.70 135.15
6809 54.7293 18080.00 17684.60 134.46
6810 54.7359 17843.00 17724.20 133.58
6811 54.7425 18136.00 17767.60 134.67
6812 54.7490 18055.00 17815.30 134.37
6813 54.7556 18046.00 17867.30 134.34
6814 54.7622 18445.00 17924.20 135.81
6815 54.7687 18347.00 17986.10 135.45
6816 54.7753 18284.00 18053.40 135.22
6817 54.7819 18189.00 18126.20 134.87
6818 54.7884 18499.00 18205.00 136.01
6819 54.7950 18601.00 18290.20 136.38
6820 54.8016 18127.00 18382.20 134.64
6821 54.8082 18931.00 18481.40 137.59
6822 54.8147 18805.00 18588.40 137.13
6823 54.8213 18555.00 18704.00 136.22
6824 54.8279 19111.00 18830.80 138.24
6825 54.8344 18935.00 18966.60 137.60
6826 54.8410 19174.00 19114.30 138.47
6827 54.8475 19087.00 19274.50 138.16
6828 54.8541 19309.00 19449.30 138.96
6829 54.8607 19473.00 19639.70 139.55
6830 54.8673 19444.00 19846.90 139.44
6831 54.8738 19946.00 20072.10 141.23
6832 54.8804 20105.00 20316.80 141.79
6833 54.8870 20246.00 20582.10 142.29
6834 54.8935 20575.00 20869.50 143.44
6835 54.9001 20798.00 21180.50 144.21
6836 54.9067 21210.00 21516.60 145.64
6837 54.9132 21345.00 21881.40 146.10
6838 54.9198 21882.00 22277.40 147.93
6839 54.9264 22604.00 22707.70 150.35
6840 54.9329 23126.00 23172.80 152.07
6841 54.9395 23646.00 23675.00 153.77
6842 54.9461 24289.00 24209.50 155.85
6843 54.9526 24996.00 24766.40 158.10
6844 54.9592 25728.00 25328.70 160.40
6845 54.9658 26158.00 25868.40 161.73
6846 54.9723 27035.00 26351.40 164.42
6847 54.9789 27075.00 26736.20 164.54
6848 54.9855 27778.00 26982.80 166.67
6849 54.9920 27643.00 27060.40 166.26
6850 54.9986 27509.00 26954.20 165.86
6851 55.0052 27114.00 26667.60 164.66
6852 55.0117 26712.00 26221.40 163.44
6853 55.0183 26097.00 25647.00 161.55
6854 55.0249 25653.00 24984.00 160.17
6855 55.0314 24701.00 24266.00 157.17
6856 55.0380 23643.00 23528.40 153.76
6857 55.0446 23183.00 22797.60 152.26
6858 55.0512 22365.00 22096.50 149.55
6859 55.0577 21619.00 21438.90 147.03
6860 55.0643 20861.00 20835.70 144.43
6861 55.0709 20595.00 20293.10 143.51
6862 55.0774 19952.00 19814.20 141.25
6863 55.0840 19445.00 19398.20 139.45
6864 55.0906 19226.00 19041.30 138.66
6865 55.0971 18875.00 18739.80 137.39
6866 55.1037 18769.00 18488.10 137.00
6867 55.1103 18478.00 18281.10 135.93
6868 55.1168 18196.00 18111.90 134.89
6869 55.1234 18000.00 17975.60 134.16
6870 55.1300 17927.00 17866.70 133.89
6871 55.1365 17912.00 17780.90 133.84
6872 55.1431 17832.00 17714.00 133.54
6873 55.1497 17650.00 17662.50 132.85
6874 55.1562 17725.00 17623.30 133.13
6875 55.1628 17551.00 17594.10 132.48
6876 55.1694 17551.00 17572.70 132.48
6877 55.1759 17334.00 17557.20 131.66
6878 55.1825 17570.00 17546.40 132.55
6879 55.1891 17400.00 17538.80 131.91
6880 55.1956 17255.00 17533.60 131.36
6881 55.2022 17516.00 17529.90 132.35
6882 55.2088 17229.00 17527.10 131.26
6883 55.2154 17302.00 17524.70 131.54
6884 55.2219 17533.00 17522.30 132.41
6885 55.2285 17338.00 17519.70 131.67
6886 55.2351 17174.00 17516.60 131.05
6887 55.2416 17487.00 17513.00 132.24
6888 55.2482 17385.00 17508.80 131.85
6889 55.2548 17377.00 17504.00 131.82
6890 55.2613 17396.00 17498.60 131.89
6891 55.2679 17338.00 17492.60 131.67
6892 55.2745 17276.00 17486.20 131.44
6893 55.2810 17411.00 17479.30 131.95
6894 55.2876 17160.00 17472.20 131.00
6895 55.2942 17495.00 17464.80 132.27
6896 55.3007 17353.00 17457.20 131.73
6897 55.3073 17283.00 17449.50 131.46
6898 55.3139 17300.00 17441.80 131.53
6899 55.3204 17276.00 17434.10 131.44
6900 55.3270 17230.00 17426.50 131.26
6901 55.3336 17102.00 17419.00 130.77
6902 55.3401 17062.00 17411.70 130.62
6903 55.3467 17205.00 17404.50 131.17
6904 55.3533 17294.00 17397.60 131.51
6905 55.3598 17301.00 17390.80 131.53
6906 55.3664 17015.00 17384.30 130.44
6907 55.3730 17305.00 17378.00 131.55
6908 55.3795 17556.00 17372.00 132.50
6909 55.3861 17481.00 17366.20 132.22
6910 55.3927 17402.00 17360.60 131.92
6911 55.3993 17305.00 17355.30 131.55
6912 55.4058 17222.00 17350.20 131.23
6913 55.4124 17067.00 17345.30 130.64
6914 55.4189 17326.00 17340.60 131.63
6915 55.4255 17373.00 17336.10 131.81
6916 55.4321 17055.00 17331.80 130.60
6917 55.4386 17363.00 17327.70 131.77
6918 55.4452 17141.00 17323.80 130.92
6919 55.4518 17224.00 17320.10 131.24
6920 55.4584 17262.00 17316.50 131.38
6921 55.4649 17188.00 17313.10 131.10
6922 55.4715 17207.00 17309.80 131.18
6923 55.4781 17160.00 17295.50 131.00
6924 55.4846 17329.00 17292.50 131.64
6925 55.4912 17122.00 17289.70 130.85
6926 55.4978 17370.00 17287.00 131.79
6927 55.5043 17248.00 17284.50 131.33
6928 55.5109 17304.00 17282.00 131.54
6929 55.5175 17291.00 17279.60 131.49
6930 55.5240 16991.00 17277.40 130.35
6931 55.5306 17048.00 17275.20 130.57
6932 55.5372 17419.00 17273.20 131.98
6933 55.5437 17326.00 17271.20 131.63
6934 55.5503 17370.00 17269.30 131.79
6935 55.5569 17286.00 17267.50 131.48
6936 55.5634 17332.00 17265.70 131.65
6937 55.5700 17097.00 17264.00 130.76
6938 55.5766 17104.00 17262.40 130.78
6939 55.5831 17107.00 17260.90 130.79
6940 55.5897 17308.00 17259.40 131.56
6941 55.5963 17348.00 17258.00 131.71
6942 55.6029 17022.00 17256.70 130.47
6943 55.6094 17096.00 17255.40 130.75
6944 55.6160 17380.00 17254.20 131.83
6945 55.6226 17508.00 17253.00 132.32
6946 55.6291 17298.00 17251.80 131.52
6947 55.6357 17272.00 17250.80 131.42
6948 55.6423 17157.00 17249.70 130.99
6949 55.6488 17154.00 17248.70 130.97
6950 55.6554 17091.00 17247.80 130.73
6951 55.6620 16995.00 17246.90 130.37
6952 55.6685 17423.00 17246.00 132.00
6953 55.6751 16961.00 17245.20 130.23
6954 55.6817 17251.00 17244.40 131.34
6955 55.6882 17135.00 17243.60 130.90
6956 55.6948 17295.00 17242.90 131.51
6957 55.7014 17121.00 17242.20 130.85
6958 55.7079 17347.00 17241.60 131.71
6959 55.7145 16910.00 17241.00 130.04
6960 55.7211 17256.00 17240.40 131.36
6961 55.7276 17292.00 17239.80 131.50
6962 55.7342 17245.00 17239.30 131.32
6963 55.7408 17250.00 17238.80 131.34
6964 55.7473 17351.00 17238.30 131.72
6965 55.7539 17262.00 17237.90 131.38
6966 55.7605 17025.00 17237.50 130.48
6967 55.7670 17327.00 17237.10 131.63
6968 55.7736 17360.00 17236.70 131.76
6969 55.7802 17255.00 17236.40 131.36
6970 55.7868 17225.00 17236.10 131.24
6971 55.7933 17476.00 17235.80 132.20
6972 55.7999 17453.00 17235.50 132.11
6973 55.8064 17152.00 17235.30 130.97
6974 55.8130 17156.00 17235.00 130.98
6975 55.8196 17256.00 17234.90 131.36
6976 55.8262 17239.00 17234.70 131.30
6977 55.8327 17201.00 17234.50 131.15
6978 55.8393 17109.00 17234.40 130.80
6979 55.8459 17325.00 17234.30 131.62
6980 55.8524 17108.00 17234.20 130.80
6981 55.8590 17094.00 17234.10 130.74
6982 55.8656 17378.00 17234.10 131.83
6983 55.8721 17165.00 17234.10 131.01
6984 55.8787 17019.00 17234.10 130.46
6985 55.8853 17034.00 17234.10 130.51
6986 55.8918 17321.00 17234.20 131.61
6987 55.8984 17274.00 17234.30 131.43
6988 55.9050 17178.00 17234.40 131.07
6989 55.9115 17185.00 17234.60 131.09
6990 55.9181 17301.00 17234.80 131.53
6991 55.9247 17462.00 17235.00 132.14
6992 55.9312 17009.00 17235.20 130.42
6993 55.9378 17113.00 17235.50 130.82
6994 55.9444 17593.00 17235.90 132.64
6995 55.9509 17241.00 17236.20 131.30
6996 55.9575 17227.00 17236.70 131.25
6997 55.9641 17060.00 17237.10 130.61
6998 55.9706 17175.00 17237.70 131.05
6999 55.9772 17127.00 17238.30 130.87
7000 55.9838 17284.00 17239.00 131.47
7001 55.9903 17171.00 17239.70 131.04
7002 55.9969 17268.00 17240.60 131.41
7003 56.0035 17260.00 17241.50 131.38
7004 56.0101 17391.00 17242.50 131.88
7005 56.0166 17185.00 17243.70 131.09
7006 56.0232 17236.00 17244.90 131.29
7007 56.0298 17318.00 17246.20 131.60
7008 56.0363 17663.00 17247.70 132.90
7009 56.0429 17309.00 17249.30 131.56
7010 56.0495 17368.00 17251.00 131.79
7011 56.0560 17255.00 17252.90 131.36
7012 56.0626 17430.00 17255.00 132.02
7013 56.0692 17089.00 17257.20 130.73
7014 56.0757 16912.00 17259.50 130.05
7015 56.0823 17191.00 17262.00 131.11
7016 56.0889 17125.00 17264.70 130.86
7017 56.0954 17305.00 17267.60 131.55
7018 56.1020 17463.00 17270.70 132.15
7019 56.1086 17200.00 17274.10 131.15
7020 56.1151 17426.00 17277.70 132.01
7021 56.1217 17470.00 17281.70 132.17
7022 56.1283 17036.00 17286.00 130.52
7023 56.1348 17127.00 17290.70 130.87
7024 56.1414 17493.00 17295.70 132.26
7025 56.1480 17409.00 17301.20 131.94
7026 56.1545 16925.00 17307.10 130.10
7027 56.1611 17078.00 17313.40 130.68
7028 56.1677 17198.00 17320.30 131.14
7029 56.1743 17296.00 17327.80 131.51
7030 56.1808 17458.00 17335.80 132.13
7031 56.1874 17333.00 17344.50 131.65
7032 56.1940 17376.00 17353.70 131.82
7033 56.2005 17709.00 17364.00 133.07
7034 56.2071 17510.00 17375.10 132.32
7035 56.2137 17451.00 17386.90 132.10
7036 56.2202 17145.00 17399.30 130.94
7037 56.2268 17272.00 17411.80 131.42
7038 56.2334 17519.00 17423.80 132.36
7039 56.2399 17547.00 17434.70 132.46
7040 56.2465 17494.00 17443.50 132.26
7041 56.2531 17496.00 17449.50 132.27
7042 56.2596 17504.00 17451.80 132.30
7043 56.2662 17706.00 17450.10 133.06
7044 56.2728 17364.00 17444.60 131.77
7045 56.2793 17286.00 17435.60 131.48
7046 56.2859 17455.00 17423.90 132.12
7047 56.2925 17458.00 17410.10 132.13
7048 56.2990 17326.00 17395.20 131.63
7049 56.3056 17382.00 17379.90 131.84
7050 56.3122 17465.00 17364.60 132.15
7051 56.3187 17252.00 17349.90 131.35
7052 56.3253 17372.00 17336.20 131.80
7053 56.3319 17213.00 17323.70 131.20
7054 56.3384 17426.00 17312.40 132.01
7055 56.3450 17048.00 17302.50 130.57
7056 56.3516 17293.00 17294.00 131.50
7057 56.3582 17275.00 17286.80 131.43
7058 56.3647 17413.00 17280.70 131.96
7059 56.3713 17437.00 17275.80 132.05
7060 56.3778 17314.00 17271.80 131.58
7061 56.3844 17049.00 17268.70 130.57
7062 56.3910 17301.00 17266.30 131.53
7063 56.3975 17262.00 17264.50 131.38
7064 56.4041 17296.00 17263.30 131.51
7065 56.4107 17033.00 17262.50 130.51
7066 56.4173 17356.00 17262.10 131.74
7067 56.4238 17197.00 17261.90 131.14
7068 56.4304 17288.00 17262.00 131.48
7069 56.4370 17211.00 17262.30 131.19
7070 56.4435 17180.00 17262.80 131.07
7071 56.4501 17300.00 17263.40 131.53
7072 56.4567 17288.00 17264.10 131.48
7073 56.4632 17206.00 17264.90 131.17
7074 56.4698 17316.00 17265.80 131.59
7075 56.4764 17386.00 17266.70 131.86
7076 56.4829 17181.00 17267.60 131.08
7077 56.4895 17343.00 17268.60 131.69
7078 56.4961 17421.00 17269.60 131.99
7079 56.5026 17126.00 17270.70 130.87
7080 56.5092 17247.00 17271.80 131.33
7081 56.5158 17269.00 17272.90 131.41
7082 56.5223 17236.00 17274.10 131.29
7083 56.5289 17401.00 17275.30 131.91
7084 56.5355 17193.00 17276.60 131.12
7085 56.5420 17383.00 17277.90 131.85
7086 56.5486 17161.00 17279.30 131.00
7087 56.5552 17214.00 17280.80 131.20
7088 56.5617 17383.00 17282.40 131.85
7089 56.5683 17017.00 17284.10 130.45
7090 56.5749 17014.00 17285.90 130.44
7091 56.5815 17175.00 17287.90 131.05
7092 56.5880 17461.00 17290.00 132.14
7093 56.5946 17140.00 17292.30 130.92
7094 56.6012 17149.00 17294.70 130.95
7095 56.6077 17097.00 17297.40 130.76
7096 56.6143 17510.00 17300.40 132.32
7097 56.6209 17311.00 17303.60 131.57
7098 56.6274 17148.00 17307.20 130.95
7099 56.6340 17504.00 17311.00 132.30
7100 56.6406 17358.00 17315.30 131.75
7101 56.6471 17363.00 17319.90 131.77
7102 56.6537 17258.00 17324.90 131.37
7103 56.6603 17375.00 17330.40 131.81
7104 56.6668 17164.00 17336.40 131.01
7105 56.6734 17268.00 17343.00 131.41
7106 56.6800 17462.00 17350.00 132.14
7107 56.6865 17284.00 17357.70 131.47
7108 56.6931 17232.00 17365.90 131.27
7109 56.6997 17553.00 17374.90 132.49
7110 56.7062 17186.00 17384.60 131.10
7111 56.7128 17363.00 17395.10 131.77
7112 56.7194 17298.00 17406.40 131.52
7113 56.7259 17330.00 17418.80 131.64
7114 56.7325 17522.00 17432.20 132.37
7115 56.7391 17496.00 17446.90 132.27
7116 56.7457 17463.00 17463.00 132.15
7117 56.7522 17327.00 17480.60 131.63
7118 56.7588 17632.00 17499.90 132.79
7119 56.7654 17449.00 17521.10 132.10
7120 56.7719 17459.00 17544.20 132.13
7121 56.7785 17710.00 17569.50 133.08
7122 56.7850 17673.00 17597.00 132.94
7123 56.7916 17515.00 17627.10 132.34
7124 56.7982 17751.00 17659.80 133.23
7125 56.8048 17774.00 17695.40 133.32
7126 56.8113 17665.00 17734.20 132.91
7127 56.8179 17800.00 17776.50 133.42
7128 56.8245 17705.00 17822.70 133.06
7129 56.8310 18115.00 17872.90 134.59
7130 56.8376 17883.00 17926.80 133.73
7131 56.8442 18140.00 17983.30 134.68
7132 56.8507 18025.00 18041.00 134.26
7133 56.8573 18112.00 18096.90 134.58
7134 56.8639 18372.00 18147.50 135.54
7135 56.8704 18194.00 18188.90 134.88
7136 56.8770 18188.00 18216.80 134.86
7137 56.8836 18067.00 18229.40 134.41
7138 56.8901 18240.00 18226.00 135.06
7139 56.8967 18298.00 18208.20 135.27
7140 56.9033 18484.00 18179.20 135.96
7141 56.9098 18393.00 18142.50 135.62
7142 56.9164 18218.00 18102.10 134.97
7143 56.9230 17918.00 18061.80 133.86
7144 56.9296 18247.00 18024.60 135.08
7145 56.9361 18166.00 17993.00 134.78
7146 56.9427 17939.00 17969.00 133.94
7147 56.9492 18195.00 17954.20 134.89
7148 56.9558 18151.00 17949.60 134.73
7149 56.9624 18543.00 17956.00 136.17
7150 56.9689 18216.00 17974.00 134.97
7151 56.9755 17944.00 18003.70 133.96
7152 56.9821 18257.00 18045.10 135.12
7153 56.9887 18136.00 18098.30 134.67
7154 56.9952 18216.00 18162.70 134.97
7155 57.0018 18281.00 18238.50 135.21
7156 57.0084 18533.00 18325.40 136.14
7157 57.0149 18372.00 18423.50 135.54
7158 57.0215 18533.00 18533.10 136.14
7159 57.0281 18670.00 18654.70 136.64
7160 57.0346 18856.00 18788.80 137.32
7161 57.0412 19270.00 18935.20 138.82
7162 57.0478 19461.00 19092.00 139.50
7163 57.0543 19636.00 19254.90 140.13
7164 57.0609 19907.00 19416.50 141.09
7165 57.0675 19817.00 19565.50 140.77
7166 57.0740 19861.00 19687.30 140.93
7167 57.0806 20192.00 19767.60 142.10
7168 57.0872 20228.00 19795.40 142.23
7169 57.0937 20022.00 19766.30 141.50
7170 57.1003 19985.00 19683.60 141.37
7171 57.1069 19815.00 19556.80 140.77
7172 57.1134 19594.00 19399.10 139.98
7173 57.1200 19175.00 19224.00 138.47
7174 57.1266 19253.00 19043.90 138.76
7175 57.1331 19222.00 18869.20 138.64
7176 57.1397 18826.00 18708.00 137.21
7177 57.1463 18652.00 18565.70 136.57
7178 57.1529 18563.00 18445.40 136.25
7179 57.1594 18401.00 18349.00 135.65
7180 57.1660 18388.00 18276.50 135.60
7181 57.1726 18344.00 18227.40 135.44
7182 57.1791 18368.00 18199.70 135.53
7183 57.1857 18227.00 18191.90 135.01
7184 57.1923 18377.00 18201.70 135.56
7185 57.1988 18488.00 18226.60 135.97
7186 57.2054 18492.00 18263.80 135.99
7187 57.2120 18515.00 18309.90 136.07
7188 57.2185 18633.00 18360.40 136.50
7189 57.2251 18258.00 18410.20 135.12
7190 57.2317 18695.00 18453.00 136.73
7191 57.2382 18671.00 18482.90 136.64
7192 57.2448 18181.00 18494.90 134.84
7193 57.2514 18878.00 18485.80 137.40
7194 57.2579 18614.00 18455.00 136.43
7195 57.2645 18514.00 18404.40 136.07
7196 57.2711 18471.00 18338.40 135.91
7197 57.2776 18508.00 18259.70 136.04
7198 57.2842 18308.00 18173.80 135.31
7199 57.2908 18262.00 18085.10 135.14
7200 57.2973 17901.00 17996.70 133.79
7201 57.3039 17754.00 17911.60 133.24
7202 57.3105 18080.00 17831.80 134.46
7203 57.3171 17825.00 17758.60 133.51
7204 57.3236 17720.00 17692.70 133.12
7205 57.3302 17751.00 17634.50 133.23
7206 57.3368 17663.00 17583.90 132.90
7207 57.3433 17549.00 17540.40 132.47
7208 57.3499 17409.00 17503.60 131.94
7209 57.3564 17600.00 17472.80 132.66
7210 57.3630 17539.00 17447.20 132.43
7211 57.3696 17579.00 17426.20 132.59
7212 57.3762 17409.00 17409.00 131.94
7213 57.3827 17444.00 17395.10 132.08
7214 57.3893 17445.00 17383.90 132.08
7215 57.3959 17363.00 17374.80 131.77
7216 57.4024 17330.00 17367.60 131.64
7217 57.4090 17276.00 17361.80 131.44
7218 57.4156 17148.00 17357.20 130.95
7219 57.4221 17260.00 17353.50 131.38
7220 57.4287 17552.00 17350.50 132.48
7221 57.4353 17017.00 17348.10 130.45
7222 57.4418 17386.00 17346.00 131.86
7223 57.4484 17320.00 17344.30 131.60
7224 57.4550 17164.00 17342.70 131.01
7225 57.4615 17306.00 17341.30 131.55
7226 57.4681 17399.00 17339.90 131.90
7227 57.4747 17015.00 17338.60 130.44
7228 57.4812 17332.00 17337.20 131.65
7229 57.4878 17129.00 17335.90 130.88
7230 57.4944 17329.00 17334.50 131.64
7231 57.5009 17451.00 17333.10 132.10
7232 57.5075 17183.00 17331.70 131.08
7233 57.5141 17275.00 17330.20 131.43
7234 57.5206 17181.00 17328.80 131.08
7235 57.5272 17417.00 17327.30 131.97
7236 57.5338 17220.00 17325.80 131.23
7237 57.5404 17231.00 17324.30 131.27
7238 57.5469 17303.00 17322.80 131.54
7239 57.5535 17057.00 17321.40 130.60
7240 57.5601 17055.00 17319.90 130.60
7241 57.5666 17101.00 17318.50 130.77
7242 57.5732 17367.00 17317.20 131.78
7243 57.5798 17456.00 17315.80 132.12
7244 57.5863 17193.00 17314.50 131.12
7245 57.5929 17451.00 17313.30 132.10
7246 57.5995 17363.00 17312.10 131.77
7247 57.6060 17290.00 17311.00 131.49
7248 57.6126 17286.00 17309.80 131.48
7249 57.6192 17314.00 17308.80 131.58
7250 57.6257 17251.00 17307.80 131.34
7251 57.6323 17105.00 17306.80 130.79
7252 57.6389 17287.00 17301.30 131.48
7253 57.6454 17249.00 17300.50 131.34
7254 57.6520 17542.00 17299.60 132.45
7255 57.6586 17328.00 17298.90 131.64
7256 57.6651 17323.00 17298.10 131.62
7257 57.6717 17334.00 17297.40 131.66
7258 57.6783 17474.00 17296.70 132.19
7259 57.6848 17258.00 17296.10 131.37
7260 57.6914 17314.00 17295.50 131.58
7261 57.6980 17297.00 17294.90 131.52
7262 57.7046 17404.00 17294.40 131.92
7263 57.7111 17218.00 17293.90 131.22
7264 57.7177 17378.00 17293.40 131.83
7265 57.7243 17515.00 17292.90 132.34
7266 57.7308 17408.00 17292.50 131.94
7267 57.7374 17412.00 17292.00 131.96
7268 57.7439 17254.00 17291.60 131.35
7269 57.7505 17375.00 17291.30 131.81
7270 57.7571 17325.00 17290.90 131.62
7271 57.7637 17227.00 17290.60 131.25
7272 57.7702 17180.00 17290.30 131.07
7273 57.7768 17350.00 17290.00 131.72
7274 57.7834 17041.00 17289.70 130.54
7275 57.7899 17233.00 17289.40 131.27
7276 57.7965 17314.00 17289.10 131.58
7277 57.8031 17362.00 17288.90 131.76
7278 57.8096 17133.00 17288.70 130.89
7279 57.8162 17281.00 17288.50 131.46
7280 57.8228 17252.00 17288.30 131.35
7281 57.8293 17342.00 17288.10 131.69
7282 57.8359 17254.00 17287.90 131.35
7283 57.8425 17481.00 17287.80 132.22
7284 57.8490 17538.00 17287.60 132.43
7285 57.8556 17067.00 17287.50 130.64
7286 57.8622 17327.00 17287.40 131.63
7287 57.8687 17297.00 17287.20 131.52
7288 57.8753 17178.00 17287.10 131.07
7289 57.8819 17121.00 17287.00 130.85
7290 57.8884 17260.00 17287.00 131.38
7291 57.8950 17398.00 17286.90 131.90
7292 57.9016 17530.00 17286.80 132.40
7293 57.9081 17514.00 17286.70 132.34
7294 57.9147 17226.00 17286.70 131.25
7295 57.9213 17188.00 17286.70 131.10
7296 57.9278 17281.00 17286.60 131.46
7297 57.9344 17204.00 17286.60 131.16
7298 57.9410 17090.00 17286.60 130.73
7299 57.9476 17283.00 17286.60 131.46
7300 57.9541 17301.00 17286.60 131.53
7301 57.9607 17430.00 17286.60 132.02
7302 57.9673 17321.00 17286.60 131.61
7303 57.9738 17076.00 17286.60 130.68
7304 57.9804 17316.00 17286.60 131.59
7305 57.9870 17301.00 17286.70 131.53
7306 57.9935 17202.00 17286.70 131.16
7307 58.0001 17316.00 17286.70 131.59
7308 58.0067 17221.00 17286.80 131.23
7309 58.0132 17298.00 17286.90 131.52
7310 58.0198 17112.00 17286.90 130.81
7311 58.0264 17279.00 17287.00 131.45
7312 58.0329 17258.00 17287.10 131.37
7313 58.0395 17386.00 17287.20 131.86
7314 58.0461 17394.00 17287.30 131.89
7315 58.0526 17443.00 17287.40 132.07
7316 58.0592 17194.00 17287.50 131.13
7317 58.0658 17376.00 17287.60 131.82
7318 58.0723 17121.00 17287.70 130.85
7319 58.0789 16954.00 17287.80 130.21
7320 58.0855 17399.00 17288.00 131.90
7321 58.0920 17440.00 17288.10 132.06
7322 58.0986 17157.00 17288.30 130.99
7323 58.1052 17268.00 17288.50 131.41
7324 58.1118 17321.00 17288.60 131.61
7325 58.1183 17368.00 17288.80 131.79
7326 58.1249 17270.00 17289.00 131.41
7327 58.1315 17396.00 17289.20 131.89
7328 58.1380 17311.00 17289.50 131.57
7329 58.1446 17391.00 17289.70 131.88
7330 58.1512 17092.00 17289.90 130.74
7331 58.1577 17229.00 17290.20 131.26
7332 58.1643 17187.00 17290.50 131.10
7333 58.1709 17167.00 17290.80 131.02
7334 58.1774 17458.00 17291.10 132.13
7335 58.1840 17331.00 17291.50 131.65
7336 58.1906 17307.00 17291.90 131.56
7337 58.1971 17334.00 17292.30 131.66
7338 58.2037 17206.00 17292.70 131.17
7339 58.2103 17441.00 17293.20 132.06
7340 58.2168 17236.00 17293.70 131.29
7341 58.2234 17276.00 17294.30 131.44
7342 58.2300 17154.00 17294.90 130.97
7343 58.2365 17291.00 17295.60 131.49
7344 58.2431 17161.00 17296.30 131.00
7345 58.2497 17287.00 17297.10 131.48
7346 58.2562 17464.00 17297.90 132.15
7347 58.2628 17048.00 17298.80 130.57
7348 58.2694 17213.00 17299.80 131.20
7349 58.2759 17519.00 17300.80 132.36
7350 58.2825 17390.00 17301.90 131.87
7351 58.2891 17374.00 17303.10 131.81
7352 58.2957 17133.00 17304.40 130.89
7353 58.3022 17480.00 17305.80 132.21
7354 58.3088 17668.00 17307.30 132.92
7355 58.3153 17335.00 17308.90 131.66
7356 58.3219 17479.00 17310.60 132.21
7357 58.3285 17203.00 17312.40 131.16
7358 58.3350 17547.00 17314.40 132.46
7359 58.3416 17312.00 17316.50 131.57
7360 58.3482 17133.00 17318.90 130.89
7361 58.3548 17224.00 17321.40 131.24
7362 58.3613 17288.00 17324.10 131.48
7363 58.3679 17349.00 17327.00 131.72
7364 58.3745 17351.00 17330.20 131.72
7365 58.3810 17269.00 17333.70 131.41
7366 58.3876 17154.00 17337.40 130.97
7367 58.3942 17436.00 17341.40 132.04
7368 58.4007 17437.00 17345.80 132.05
7369 58.4073 17157.00 17350.50 130.99
7370 58.4139 17431.00 17355.70 132.03
7371 58.4204 17325.00 17361.40 131.62
7372 58.4270 17292.00 17367.50 131.50
7373 58.4336 17408.00 17374.10 131.94
7374 58.4401 17160.00 17381.20 131.00
7375 58.4467 17478.00 17388.60 132.20
7376 58.4533 17316.00 17396.00 131.59
7377 58.4598 17589.00 17403.00 132.62
7378 58.4664 17362.00 17409.20 131.76
7379 58.4730 17460.00 17416.10 132.14
7380 58.4795 17485.00 17419.20 132.23
7381 58.4861 17423.00 17420.30 132.00
7382 58.4927 17512.00 17419.20 132.33
7383 58.4992 17366.00 17416.10 131.78
7384 58.5058 17203.00 17411.50 131.16
7385 58.5124 17091.00 17405.80 130.73
7386 58.5190 17246.00 17399.40 131.32
7387 58.5255 17165.00 17392.80 131.01
7388 58.5321 17410.00 17386.30 131.95
7389 58.5387 17348.00 17380.30 131.71
7390 58.5452 17486.00 17375.00 132.24
7391 58.5518 17330.00 17370.50 131.64
7392 58.5584 17357.00 17366.80 131.75
7393 58.5649 17243.00 17364.20 131.31
7394 58.5715 17269.00 17362.40 131.41
7395 58.5781 17437.00 17361.70 132.05
7396 58.5846 17068.00 17361.80 130.65
7397 58.5912 17441.00 17362.80 132.06
7398 58.5978 17406.00 17364.70 131.93
7399 58.6043 17284.00 17367.30 131.47
7400 58.6109 17503.00 17370.70 132.30
7401 58.6175 17381.00 17374.90 131.84
7402 58.6240 17500.00 17379.70 132.29
7403 58.6306 17317.00 17385.20 131.59
7404 58.6372 17289.00 17391.30 131.49
7405 58.6437 17342.00 17398.20 131.69
7406 58.6503 17396.00 17405.70 131.89
7407 58.6569 17444.00 17414.00 132.08
7408 58.6634 17231.00 17423.10 131.27
7409 58.6700 17218.00 17433.10 131.22
7410 58.6766 17299.00 17444.00 131.53
7411 58.6832 17290.00 17456.00 131.49
7412 58.6897 17591.00 17468.90 132.63
7413 58.6963 17400.00 17482.60 131.91
7414 58.7029 17235.00 17497.00 131.28
7415 58.7094 17416.00 17511.50 131.97
7416 58.7160 17295.00 17525.50 131.51
7417 58.7225 17544.00 17538.00 132.45
7418 58.7291 17658.00 17548.00 132.88
7419 58.7357 17325.00 17554.50 131.62
7420 58.7423 17653.00 17556.90 132.87
7421 58.7488 17550.00 17554.80 132.48
7422 58.7554 17589.00 17548.40 132.62
7423 58.7620 17321.00 17538.10 131.61
7424 58.7685 17448.00 17524.70 132.09
7425 58.7751 17368.00 17509.30 131.79
7426 58.7817 17515.00 17492.70 132.34
7427 58.7882 17600.00 17475.80 132.66
7428 58.7948 17206.00 17459.10 131.17
7429 58.8014 17300.00 17443.20 131.53
7430 58.8079 17318.00 17428.50 131.60
7431 58.8145 17535.00 17415.30 132.42
7432 58.8211 17087.00 17403.60 130.72
7433 58.8276 17323.00 17393.60 131.62
7434 58.8342 17383.00 17385.30 131.85
7435 58.8408 17108.00 17378.60 130.80
7436 58.8473 17524.00 17373.40 132.38
7437 58.8539 17228.00 17369.40 131.26
7438 58.8605 17102.00 17366.60 130.77
7439 58.8671 17343.00 17364.50 131.69
7440 58.8736 17326.00 17362.80 131.63
7441 58.8802 17444.00 17361.30 132.08
7442 58.8867 17415.00 17359.70 131.97
7443 58.8933 17208.00 17357.80 131.18
7444 58.8999 17255.00 17355.50 131.36
7445 58.9064 17351.00 17352.90 131.72
7446 58.9130 17276.00 17355.20 131.44
7447 58.9196 17181.00 17352.40 131.08
7448 58.9262 17188.00 17349.50 131.10
7449 58.9327 17424.00 17346.90 132.00
7450 58.9393 17446.00 17344.40 132.08
7451 58.9459 17427.00 17342.30 132.01
7452 58.9524 17207.00 17340.40 131.18
7453 58.9590 17466.00 17338.90 132.16
7454 58.9656 17206.00 17337.70 131.17
7455 58.9721 17195.00 17336.80 131.13
7456 58.9787 17295.00 17336.20 131.51
7457 58.9853 17260.00 17335.80 131.38
7458 58.9918 17597.00 17335.70 132.65
7459 58.9984 17443.00 17335.80 132.07
7460 59.0050 17324.00 17336.00 131.62
7461 59.0115 17338.00 17336.40 131.67
7462 59.0181 17506.00 17337.00 132.31
7463 59.0247 17283.00 17337.70 131.46
7464 59.0312 17297.00 17338.50 131.52
7465 59.0378 17370.00 17339.50 131.79
7466 59.0444 16980.00 17340.50 130.31
7467 59.0509 17534.00 17341.80 132.42
7468 59.0575 17493.00 17343.20 132.26
7469 59.0641 17457.00 17344.70 132.12
7470 59.0706 17159.00 17346.50 130.99
7471 59.0772 17336.00 17348.40 131.67
7472 59.0838 17233.00 17350.60 131.27
7473 59.0904 17288.00 17353.00 131.48
7474 59.0969 17249.00 17355.70 131.34
7475 59.1035 17256.00 17358.60 131.36
7476 59.1101 17310.00 17361.90 131.57
7477 59.1166 17143.00 17365.50 130.93
7478 59.1232 17150.00 17369.50 130.96
7479 59.1298 17491.00 17373.90 132.25
7480 59.1363 17413.00 17378.70 131.96
7481 59.1429 17205.00 17383.90 131.17
7482 59.1495 17251.00 17389.60 131.34
7483 59.1560 17285.00 17395.80 131.47
7484 59.1626 17331.00 17402.60 131.65
7485 59.1692 17362.00 17409.90 131.76
7486 59.1757 17411.00 17417.70 131.95
7487 59.1823 17435.00 17426.30 132.04
7488 59.1889 17387.00 17435.60 131.86
7489 59.1954 17229.00 17445.70 131.26
7490 59.2020 17381.00 17456.70 131.84
7491 59.2086 17299.00 17468.80 131.53
7492 59.2151 17542.00 17482.00 132.45
7493 59.2217 17309.00 17496.40 131.56
7494 59.2283 17437.00 17512.10 132.05
7495 59.2348 17496.00 17529.30 132.27
7496 59.2414 17441.00 17548.00 132.06
7497 59.2480 17723.00 17568.50 133.13
7498 59.2546 17363.00 17590.60 131.77
7499 59.2611 17561.00 17614.80 132.52
7500 59.2677 17341.00 17641.10 131.68
7501 59.2743 17719.00 17669.80 133.11
7502 59.2808 17678.00 17701.30 132.96
7503 59.2874 17797.00 17735.70 133.40
7504 59.2939 17670.00 17773.10 132.93
7505 59.3005 17903.00 17813.50 133.80
7506 59.3071 17976.00 17856.10 134.07
7507 59.3137 17953.00 17899.50 133.99
7508 59.3202 17855.00 17941.70 133.62
7509 59.3268 17877.00 17979.60 133.71
7510 59.3334 17954.00 18009.20 133.99
7511 59.3399 18095.00 18027.80 134.52
7512 59.3465 17815.00 18031.50 133.47
7513 59.3531 17962.00 18021.30 134.02
7514 59.3596 18026.00 17996.70 134.26
7515 59.3662 17765.00 17959.90 133.29
7516 59.3728 17895.00 17913.90 133.77
7517 59.3793 17858.00 17862.10 133.63
7518 59.3859 17700.00 17807.30 133.04
7519 59.3925 17704.00 17752.30 133.06
7520 59.3990 17848.00 17699.10 133.60
7521 59.4056 17696.00 17649.20 133.03
7522 59.4122 17606.00 17603.70 132.69
7523 59.4187 17678.00 17563.10 132.96
7524 59.4253 17588.00 17527.60 132.62
7525 59.4319 17552.00 17497.30 132.48
7526 59.4384 17510.00 17471.90 132.32
7527 59.4450 17385.00 17451.10 131.85
7528 59.4516 17772.00 17434.20 133.31
7529 59.4581 17288.00 17421.00 131.48
7530 59.4647 17538.00 17410.70 132.43
7531 59.4713 17494.00 17403.10 132.26
7532 59.4779 17450.00 17397.70 132.10
7533 59.4844 17382.00 17394.00 131.84
7534 59.4910 17269.00 17391.90 131.41
7535 59.4976 17242.00 17391.00 131.31
7536 59.5041 17374.00 17391.10 131.81
7537 59.5107 17557.00 17392.00 132.50
7538 59.5173 17223.00 17393.50 131.24
7539 59.5238 17451.00 17395.30 132.10
7540 59.5304 17235.00 17397.20 131.28
7541 59.5370 17551.00 17399.10 132.48
7542 59.5435 17667.00 17400.60 132.92
7543 59.5501 17531.00 17401.70 132.40
7544 59.5567 17357.00 17402.30 131.75
7545 59.5632 17263.00 17402.40 131.39
7546 59.5698 17278.00 17402.20 131.45
7547 59.5764 17409.00 17401.80 131.94
7548 59.5829 17389.00 17401.40 131.87
7549 59.5895 17383.00 17401.00 131.85
7550 59.5961 17695.00 17400.80 133.02
7551 59.6026 17475.00 17400.80 132.19
7552 59.6092 17513.00 17401.20 132.34
7553 59.6158 17512.00 17401.90 132.33
7554 59.6223 17564.00 17402.90 132.53
7555 59.6289 17309.00 17404.50 131.56
7556 59.6355 17544.00 17406.50 132.45
7557 59.6421 17488.00 17408.90 132.24
7558 59.6486 17445.00 17411.80 132.08
7559 59.6552 17496.00 17415.30 132.27
7560 59.6618 17522.00 17419.30 132.37
7561 59.6683 17532.00 17423.80 132.41
7562 59.6749 17631.00 17428.90 132.78
7563 59.6814 17617.00 17434.70 132.73
7564 59.6880 17431.00 17441.20 132.03
7565 59.6946 17261.00 17448.40 131.38
7566 59.7012 17555.00 17456.40 132.49
7567 59.7077 17366.00 17465.10 131.78
7568 59.7143 17378.00 17474.80 131.83
7569 59.7209 17854.00 17485.40 133.62
7570 59.7274 17680.00 17497.00 132.97
7571 59.7340 17643.00 17509.50 132.83
7572 59.7406 17667.00 17523.20 132.92
7573 59.7471 17569.00 17537.90 132.55
7574 59.7537 17646.00 17553.80 132.84
7575 59.7603 17771.00 17570.90 133.31
7576 59.7668 17745.00 17589.20 133.21
7577 59.7734 17633.00 17608.90 132.79
7578 59.7800 17626.00 17630.10 132.76
7579 59.7865 17712.00 17652.70 133.09
7580 59.7931 17535.00 17677.10 132.42
7581 59.7997 17676.00 17703.30 132.95
7582 59.8062 17804.00 17730.90 133.43
7583 59.8128 17945.00 17761.20 133.96
7584 59.8194 17882.00 17793.90 133.72
7585 59.8260 17835.00 17829.10 133.55
7586 59.8325 17898.00 17867.10 133.78
7587 59.8391 17936.00 17908.10 133.93
7588 59.8456 18014.00 17952.40 134.22
7589 59.8522 17982.00 18000.20 134.10
7590 59.8588 18150.00 18051.70 134.72
7591 59.8653 18017.00 18107.50 134.23
7592 59.8719 18045.00 18168.10 134.33
7593 59.8785 18275.00 18234.00 135.18
7594 59.8851 18521.00 18305.90 136.09
7595 59.8916 18337.00 18384.40 135.41
7596 59.8982 18350.00 18470.20 135.46
7597 59.9048 18799.00 18563.30 137.11
7598 59.9113 18717.00 18663.10 136.81
7599 59.9179 18758.00 18767.70 136.96
7600 59.9245 18813.00 18874.30 137.16
7601 59.9310 18902.00 18977.80 137.49
7602 59.9376 18919.00 19071.50 137.55
7603 59.9442 19334.00 19148.00 139.05
7604 59.9507 19352.00 19199.40 139.11
7605 59.9573 19374.00 19220.20 139.19
7606 59.9639 19382.00 19206.80 139.22
7607 59.9704 19261.00 19159.50 138.78
7608 59.9770 18941.00 19081.90 137.63
7609 59.9836 19122.00 18979.50 138.28
7610 59.9901 19103.00 18859.20 138.21
7611 59.9967 18996.00 18727.80 137.83
7612 60.0033 18833.00 18591.60 137.23
7613 60.0098 18674.00 18455.90 136.65
7614 60.0164 18645.00 18324.60 136.55
7615 60.0230 18490.00 18200.70 135.98
7616 60.0295 18204.00 18086.20 134.92
7617 60.0361 18240.00 17982.70 135.06
7618 60.0427 18098.00 17890.20 134.53
7619 60.0493 17710.00 17809.10 133.08
7620 60.0558 17638.00 17738.90 132.81
7621 60.0624 17691.00 17678.90 133.01
7622 60.0690 17726.00 17628.40 133.14
7623 60.0755 17789.00 17586.40 133.38
7624 60.0821 17792.00 17551.60 133.39
7625 60.0887 17556.00 17523.70 132.50
7626 60.0952 17629.00 17500.90 132.77
7627 60.1018 17550.00 17482.90 132.48
7628 60.1084 17360.00 17468.70 131.76
7629 60.1149 17228.00 17457.80 131.26
7630 60.1215 17425.00 17449.50 132.00
7631 60.1281 17376.00 17443.50 131.82
7632 60.1346 17604.00 17439.10 132.68
7633 60.1412 17313.00 17436.10 131.58
7634 60.1478 17092.00 17434.20 130.74
7635 60.1543 17435.00 17433.20 132.04
7636 60.1609 17449.00 17432.70 132.10
7637 60.1675 17329.00 17432.60 131.64
7638 60.1740 17386.00 17432.90 131.86
7639 60.1806 17326.00 17433.30 131.63
7640 60.1872 17523.00 17433.80 132.37
7641 60.1937 17476.00 17434.40 132.20
7642 60.2003 17579.00 17434.90 132.59
7643 60.2069 17406.00 17435.40 131.93
7644 60.2135 17560.00 17435.70 132.51
7645 60.2200 17332.00 17436.10 131.65
7646 60.2266 17310.00 17436.30 131.57
7647 60.2332 17444.00 17436.50 132.08
7648 60.2397 17356.00 17436.60 131.74
7649 60.2463 17449.00 17436.70 132.10
7650 60.2528 17556.00 17436.70 132.50
7651 60.2594 17432.00 17436.80 132.03
7652 60.2660 17140.00 17436.80 130.92
7653 60.2726 17199.00 17436.90 131.15
7654 60.2791 17357.00 17437.00 131.75
7655 60.2857 17415.00 17437.20 131.97
7656 60.2923 17566.00 17437.40 132.54
7657 60.2988 17579.00 17437.70 132.59
7658 60.3054 17625.00 17438.10 132.76
7659 60.3120 17363.00 17438.70 131.77
7660 60.3185 17363.00 17439.30 131.77
7661 60.3251 17572.00 17440.10 132.56
7662 60.3317 17388.00 17441.00 131.86
7663 60.3382 17214.00 17442.00 131.20
7664 60.3448 17364.00 17443.20 131.77
7665 60.3514 17583.00 17444.50 132.60
7666 60.3579 17386.00 17446.00 131.86
7667 60.3645 17359.00 17447.70 131.75
7668 60.3711 17863.00 17449.60 133.65
7669 60.3776 17346.00 17451.60 131.70
7670 60.3842 17417.00 17453.90 131.97
7671 60.3908 17249.00 17456.30 131.34
7672 60.3973 17202.00 17459.00 131.16
7673 60.4039 17391.00 17462.00 131.88
7674 60.4105 17344.00 17465.20 131.70
7675 60.4170 17523.00 17468.70 132.37
7676 60.4236 17464.00 17472.50 132.15
7677 60.4302 17174.00 17476.70 131.05
7678 60.4367 17372.00 17481.30 131.80
7679 60.4433 17400.00 17486.30 131.91
7680 60.4499 17604.00 17491.80 132.68
7681 60.4565 17678.00 17497.90 132.96
7682 60.4630 17571.00 17504.70 132.56
7683 60.4696 17499.00 17512.20 132.28
7684 60.4762 17654.00 17520.50 132.87
7685 60.4827 17575.00 17529.80 132.57
7686 60.4893 17672.00 17540.10 132.94
7687 60.4959 17720.00 17551.80 133.12
7688 60.5024 17524.00 17564.80 132.38
7689 60.5090 17693.00 17579.40 133.01
7690 60.5156 17978.00 17595.70 134.08
7691 60.5221 17770.00 17614.00 133.30
7692 60.5287 17596.00 17634.40 132.65
7693 60.5353 17962.00 17657.20 134.02
7694 60.5418 17776.00 17682.60 133.33
7695 60.5484 18127.00 17710.70 134.64
7696 60.5550 17847.00 17741.90 133.59
7697 60.5615 17963.00 17776.20 134.03
7698 60.5681 17942.00 17813.90 133.95
7699 60.5747 18015.00 17855.30 134.22
7700 60.5812 18155.00 17900.60 134.74
7701 60.5878 18151.00 17950.10 134.73
7702 60.5944 18229.00 18004.30 135.01
7703 60.6009 18232.00 18063.80 135.03
7704 60.6075 18261.00 18129.00 135.13
7705 60.6141 18297.00 18201.00 135.27
7706 60.6207 18042.00 18280.50 134.32
7707 60.6272 18588.00 18368.60 136.34
7708 60.6338 18599.00 18466.20 136.38
7709 60.6404 18555.00 18574.60 136.22
7710 60.6469 18787.00 18694.40 137.07
7711 60.6535 18707.00 18826.90 136.77
7712 60.6601 18902.00 18972.40 137.49
7713 60.6666 19098.00 19132.10 138.20
7714 60.6732 19069.00 19307.30 138.09
7715 60.6798 19773.00 19498.90 140.62
7716 60.6863 19666.00 19709.60 140.24
7717 60.6929 19989.00 19940.40 141.38
7718 60.6995 20097.00 20194.30 141.76
7719 60.7060 20389.00 20471.70 142.79
7720 60.7126 20904.00 20770.30 144.58
7721 60.7192 21019.00 21082.90 144.98
7722 60.7257 21244.00 21395.80 145.75
7723 60.7323 21531.00 21687.60 146.73
7724 60.7389 21628.00 21929.40 147.07
7725 60.7454 21729.00 22091.00 147.41
7726 60.7520 22060.00 22147.70 148.53
7727 60.7586 21942.00 22087.30 148.13
7728 60.7651 21606.00 21913.00 146.99
7729 60.7717 21735.00 21641.70 147.43
7730 60.7783 21401.00 21298.60 146.29
7731 60.7848 20853.00 20915.60 144.41
7732 60.7914 20486.00 20509.60 143.13
7733 60.7980 20012.00 20106.00 141.46
7734 60.8046 19704.00 19721.10 140.37
7735 60.8111 19205.00 19366.40 138.58
7736 60.8177 18754.00 19049.50 136.95
7737 60.8242 18855.00 18772.60 137.31
7738 60.8308 18584.00 18536.90 136.32
7739 60.8374 18471.00 18340.60 135.91
7740 60.8439 18376.00 18180.60 135.56
7741 60.8505 18046.00 18052.50 134.34
7742 60.8571 17784.00 17951.70 133.36
7743 60.8637 17853.00 17874.10 133.62
7744 60.8702 17842.00 17815.50 133.57
7745 60.8768 17822.00 17772.40 133.50
7746 60.8834 17773.00 17741.40 133.32
7747 60.8899 17597.00 17720.30 132.65
7748 60.8965 17544.00 17706.70 132.45
7749 60.9031 17884.00 17699.00 133.73
7750 60.9096 17494.00 17695.80 132.26
7751 60.9162 17457.00 17696.00 132.12
7752 60.9228 17681.00 17698.70 132.97
7753 60.9293 17585.00 17703.20 132.61
7754 60.9359 17693.00 17709.00 133.01
7755 60.9425 17672.00 17715.80 132.94
7756 60.9490 17690.00 17723.20 133.00
7757 60.9556 17721.00 17731.10 133.12
7758 60.9622 17646.00 17739.50 132.84
7759 60.9687 17738.00 17748.30 133.18
7760 60.9753 17628.00 17757.60 132.77
7761 60.9819 17759.00 17767.60 133.26
7762 60.9884 17596.00 17778.40 132.65
7763 60.9950 17779.00 17790.20 133.34
7764 61.0016 17776.00 17803.30 133.33
7765 61.0081 17673.00 17817.80 132.94
7766 61.0147 17937.00 17834.20 133.93
7767 61.0213 17924.00 17852.70 133.88
7768 61.0279 17965.00 17873.70 134.03
7769 61.0344 17938.00 17897.50 133.93
7770 61.0410 17858.00 17924.60 133.63
7771 61.0476 18280.00 17955.40 135.20
7772 61.0541 18141.00 17990.10 134.69
7773 61.0607 18227.00 18029.50 135.01
7774 61.0673 18052.00 18073.90 134.36
7775 61.0738 18292.00 18123.70 135.25
7776 61.0804 18504.00 18179.50 136.03
7777 61.0870 18256.00 18241.50 135.12
7778 61.0935 18384.00 18310.30 135.59
7779 61.1001 18598.00 18386.40 136.37
7780 61.1067 18372.00 18470.10 135.54
7781 61.1132 18450.00 18561.80 135.83
7782 61.1198 18640.00 18662.10 136.53
7783 61.1264 18681.00 18771.60 136.68
7784 61.1329 18791.00 18890.90 137.08
7785 61.1395 19221.00 19021.00 138.64
7786 61.1461 19234.00 19162.80 138.69
7787 61.1526 19191.00 19317.60 138.53
7788 61.1592 19322.00 19487.20 139.00
7789 61.1658 19300.00 19673.20 138.92
7790 61.1723 19692.00 19877.30 140.33
7791 61.1789 19679.00 20101.60 140.28
7792 61.1855 20187.00 20348.60 142.08
7793 61.1921 20435.00 20619.10 142.95
7794 61.1986 20762.00 20915.90 144.09
7795 61.2052 20896.00 21240.10 144.55
7796 61.2118 21116.00 21594.80 145.31
7797 61.2183 21594.00 21982.20 146.95
7798 61.2249 21608.00 22406.10 147.00
7799 61.2314 22551.00 22869.80 150.17
7800 61.2380 23266.00 23380.40 152.53
7801 61.2446 23514.00 23941.80 153.34
7802 61.2512 24320.00 24555.90 155.95
7803 61.2577 25053.00 25222.40 158.28
7804 61.2643 25367.00 25926.40 159.27
7805 61.2709 26095.00 26647.00 161.54
7806 61.2774 26525.00 27342.20 162.87
7807 61.2840 27300.00 27955.90 165.23
7808 61.2906 27749.00 28422.50 166.58
7809 61.2971 27940.00 28683.40 167.15
7810 61.3037 28284.00 28695.50 168.18
7811 61.3103 27858.00 28447.00 166.91
7812 61.3168 27728.00 27957.80 166.52
7813 61.3234 26749.00 27273.50 163.55
7814 61.3300 26402.00 26448.00 162.49
7815 61.3365 25536.00 25540.40 159.80
7816 61.3431 24421.00 24602.80 156.27
7817 61.3497 23534.00 23679.50 153.41
7818 61.3562 22979.00 22798.80 151.59
7819 61.3628 21891.00 21985.20 147.96
7820 61.3694 21253.00 21252.50 145.78
7821 61.3759 20602.00 20607.50 143.53
7822 61.3825 19796.00 20052.30 140.70
7823 61.3891 19729.00 19581.20 140.46
7824 61.3956 19017.00 19188.70 137.90
7825 61.4022 18802.00 18867.80 137.12
7826 61.4088 18642.00 18608.30 136.54
7827 61.4154 18490.00 18401.70 135.98
7828 61.4219 18311.00 18239.00 135.32
7829 61.4285 17920.00 18112.60 133.87
7830 61.4351 17994.00 18015.70 134.14
7831 61.4416 17816.00 17942.50 133.48
7832 61.4482 17798.00 17887.90 133.41
7833 61.4548 17584.00 17848.10 132.60
7834 61.4613 17926.00 17819.50 133.89
7835 61.4679 17706.00 17799.40 133.06
7836 61.4745 17750.00 17785.50 133.23
7837 61.4810 17511.00 17775.90 132.33
7838 61.4876 17513.00 17769.30 132.34
7839 61.4942 17637.00 17764.50 132.80
7840 61.5007 17679.00 17760.50 132.96
7841 61.5073 17372.00 17756.70 131.80
7842 61.5139 17655.00 17752.80 132.87
7843 61.5204 17479.00 17748.20 132.21
7844 61.5270 17428.00 17742.90 132.01
7845 61.5336 17782.00 17736.90 133.35
7846 61.5401 17621.00 17729.90 132.74
7847 61.5467 17429.00 17722.20 132.02
7848 61.5533 17781.00 17713.80 133.35
7849 61.5598 17454.00 17704.80 132.11
7850 61.5664 17525.00 17695.30 132.38
7851 61.5730 17662.00 17691.60 132.90
7852 61.5796 17369.00 17681.50 131.79
7853 61.5861 17656.00 17671.40 132.88
7854 61.5927 17230.00 17661.20 131.26
7855 61.5993 17703.00 17651.00 133.05
7856 61.6058 17325.00 17641.00 131.62
7857 61.6124 17460.00 17631.10 132.14
7858 61.6189 17600.00 17621.50 132.66
7859 61.6255 17186.00 17612.20 131.10
7860 61.6321 17736.00 17603.20 133.18
7861 61.6387 17565.00 17594.50 132.53
7862 61.6452 17587.00 17586.10 132.62
7863 61.6518 17654.00 17578.10 132.87
7864 61.6584 17464.00 17570.40 132.15
7865 61.6649 17536.00 17563.00 132.42
7866 61.6715 17364.00 17556.00 131.77
7867 61.6781 17648.00 17549.30 132.85
7868 61.6846 17285.00 17542.90 131.47
7869 61.6912 17586.00 17536.80 132.61
7870 61.6978 17213.00 17530.90 131.20
7871 61.7043 17629.00 17525.40 132.77
7872 61.7109 17580.00 17520.10 132.59
7873 61.7175 17677.00 17515.00 132.96
7874 61.7240 17243.00 17510.20 131.31
7875 61.7306 17595.00 17505.60 132.65
7876 61.7372 17512.00 17501.20 132.33
7877 61.7437 17500.00 17496.90 132.29
7878 61.7503 17384.00 17492.90 131.85
7879 61.7569 17443.00 17489.10 132.07
7880 61.7635 17541.00 17485.40 132.44
7881 61.7700 17352.00 17481.90 131.73
7882 61.7766 17141.00 17478.50 130.92
7883 61.7831 17183.00 17475.30 131.08
7884 61.7897 17465.00 17472.20 132.15
7885 61.7963 17693.00 17469.20 133.01
7886 61.8028 17610.00 17466.40 132.70
7887 61.8094 17532.00 17463.70 132.41
7888 61.8160 17525.00 17461.10 132.38
7889 61.8226 17452.00 17458.30 132.11
7890 61.8291 17479.00 17455.90 132.21
7891 61.8357 17668.00 17453.60 132.92
7892 61.8423 17517.00 17451.40 132.35
7893 61.8488 17412.00 17449.30 131.96
7894 61.8554 17520.00 17447.20 132.36
7895 61.8620 17258.00 17445.30 131.37
7896 61.8685 17677.00 17443.40 132.96
7897 61.8751 17564.00 17441.70 132.53
7898 61.8817 17430.00 17440.00 132.02
7899 61.8882 17402.00 17438.30 131.92
7900 61.8948 17309.00 17436.70 131.56
7901 61.9014 17572.00 17435.20 132.56
7902 61.9079 17452.00 17433.80 132.11
7903 61.9145 17490.00 17432.40 132.25
7904 61.9211 17414.00 17431.10 131.96
7905 61.9276 17272.00 17429.80 131.42
7906 61.9342 17508.00 17428.60 132.32
7907 61.9408 17235.00 17427.50 131.28
7908 61.9473 17469.00 17426.40 132.17
7909 61.9539 17345.00 17425.30 131.70
7910 61.9605 17448.00 17424.30 132.09
7911 61.9670 17403.00 17423.40 131.92
7912 61.9736 17565.00 17422.50 132.53
7913 61.9802 17442.00 17421.60 132.07
7914 61.9868 17593.00 17421.30 132.64
7915 61.9933 17615.00 17420.50 132.72
7916 61.9999 17516.00 17419.80 132.35
7917 62.0065 17301.00 17419.20 131.53
7918 62.0130 17165.00 17418.50 131.01
7919 62.0196 17663.00 17417.90 132.90
7920 62.0262 17519.00 17417.40 132.36
7921 62.0327 17341.00 17416.90 131.68
7922 62.0393 17153.00 17416.40 130.97
7923 62.0459 17229.00 17416.00 131.26
7924 62.0524 17351.00 17415.70 131.72
7925 62.0590 17440.00 17415.30 132.06
7926 62.0656 17573.00 17415.00 132.56
7927 62.0721 17488.00 17414.80 132.24
7928 62.0787 17597.00 17414.50 132.65
7929 62.0853 17518.00 17414.30 132.36
7930 62.0918 17330.00 17414.20 131.64
7931 62.0984 17684.00 17414.00 132.98
7932 62.1050 17524.00 17413.90 132.38
7933 62.1115 17259.00 17413.80 131.37
7934 62.1181 17791.00 17413.70 133.38
7935 62.1247 17452.00 17413.60 132.11
7936 62.1312 17447.00 17413.60 132.09
7937 62.1378 17561.00 17413.60 132.52
7938 62.1444 17496.00 17413.70 132.27
7939 62.1510 17756.00 17413.80 133.25
7940 62.1575 17354.00 17414.00 131.74
7941 62.1641 17517.00 17414.30 132.35
7942 62.1707 17223.00 17414.60 131.24
7943 62.1772 17342.00 17415.10 131.69
7944 62.1838 17532.00 17415.60 132.41
7945 62.1903 17478.00 17416.20 132.20
7946 62.1969 17576.00 17417.00 132.57
7947 62.2035 17478.00 17417.90 132.20
7948 62.2101 17500.00 17418.90 132.29
7949 62.2166 17194.00 17420.10 131.13
7950 62.2232 17467.00 17421.50 132.16
7951 62.2298 17596.00 17423.10 132.65
7952 62.2363 17556.00 17424.80 132.50
7953 62.2429 17721.00 17426.90 133.12
7954 62.2495 17549.00 17429.10 132.47
7955 62.2560 17385.00 17431.70 131.85
7956 62.2626 17298.00 17434.60 131.52
7957 62.2692 17242.00 17437.80 131.31
7958 62.2757 17223.00 17441.30 131.24
7959 62.2823 17641.00 17445.20 132.82
7960 62.2889 17047.00 17449.50 130.56
7961 62.2954 17472.00 17454.20 132.18
7962 62.3020 17512.00 17459.30 132.33
7963 62.3086 17659.00 17464.90 132.89
7964 62.3151 17593.00 17471.00 132.64
7965 62.3217 17279.00 17477.60 131.45
7966 62.3283 17610.00 17484.80 132.70
7967 62.3348 17577.00 17492.60 132.58
7968 62.3414 17316.00 17501.10 131.59
7969 62.3480 17659.00 17510.40 132.89
7970 62.3545 17479.00 17520.50 132.21
7971 62.3611 17602.00 17531.60 132.67
7972 62.3677 17602.00 17543.70 132.67
7973 62.3742 17605.00 17557.00 132.68
7974 62.3808 17772.00 17571.50 133.31
7975 62.3874 17480.00 17587.40 132.21
7976 62.3940 17560.00 17604.70 132.51
7977 62.4005 17563.00 17623.50 132.52
7978 62.4071 17671.00 17644.10 132.93
7979 62.4137 17608.00 17666.70 132.70
7980 62.4202 17694.00 17691.50 133.02
7981 62.4268 17521.00 17718.80 132.37
7982 62.4334 17843.00 17748.80 133.58
7983 62.4399 17720.00 17781.60 133.12
7984 62.4465 18162.00 17817.00 134.77
7985 62.4531 17753.00 17854.10 133.24
7986 62.4596 18018.00 17891.30 134.23
7987 62.4662 17898.00 17926.30 133.78
7988 62.4728 17844.00 17955.90 133.58
7989 62.4793 17995.00 17976.90 134.15
7990 62.4859 17802.00 17986.30 133.42
7991 62.4925 17807.00 17982.50 133.44
7992 62.4990 18004.00 17965.60 134.18
7993 62.5056 17581.00 17937.00 132.59
7994 62.5122 17826.00 17899.40 133.51
7995 62.5187 17953.00 17855.60 133.99
7996 62.5253 17982.00 17808.80 134.10
7997 62.5319 17812.00 17761.10 133.46
7998 62.5384 17891.00 17714.80 133.76
7999 62.5450 17496.00 17671.20 132.27
8000 62.5516 17544.00 17631.30 132.45
8001 62.5582 17601.00 17595.70 132.67
8002 62.5647 17704.00 17564.60 133.06
8003 62.5713 17648.00 17538.00 132.85
8004 62.5779 17794.00 17515.60 133.39
8005 62.5844 17586.00 17497.20 132.61
8006 62.5910 17410.00 17482.20 131.95
8007 62.5976 17474.00 17470.30 132.19
8008 62.6041 17626.00 17460.90 132.76
8009 62.6107 17538.00 17453.70 132.43
8010 62.6173 17668.00 17448.20 132.92
8011 62.6238 17460.00 17444.20 132.14
8012 62.6304 17489.00 17441.40 132.25
8013 62.6370 17787.00 17439.40 133.37
8014 62.6435 17610.00 17438.20 132.70
8015 62.6501 17583.00 17436.60 132.60
8016 62.6567 17594.00 17436.40 132.64
8017 62.6632 17538.00 17436.50 132.43
8018 62.6698 17587.00 17436.80 132.62
8019 62.6764 17275.00 17437.20 131.43
8020 62.6829 17541.00 17437.70 132.44
8021 62.6895 17115.00 17438.30 130.82
8022 62.6961 17543.00 17439.00 132.45
8023 62.7026 17476.00 17439.60 132.20
8024 62.7092 17348.00 17440.20 131.71
8025 62.7158 17275.00 17440.80 131.43
8026 62.7224 17426.00 17441.40 132.01
8027 62.7289 17138.00 17441.90 130.91
8028 62.7355 17274.00 17442.50 131.43
8029 62.7421 17565.00 17443.00 132.53
8030 62.7486 17703.00 17443.50 133.05
8031 62.7552 17644.00 17444.00 132.83
8032 62.7617 17158.00 17444.50 130.99
8033 62.7683 17455.00 17445.10 132.12
8034 62.7749 17201.00 17445.60 131.15
8035 62.7815 17296.00 17446.20 131.51
8036 62.7880 17669.00 17446.80 132.93
8037 62.7946 17254.00 17447.50 131.35
8038 62.8012 17507.00 17448.20 132.31
8039 62.8077 17723.00 17448.90 133.13
8040 62.8143 17741.00 17449.70 133.20
8041 62.8209 17524.00 17450.50 132.38
8042 62.8274 17742.00 17451.40 133.20
8043 62.8340 17416.00 17452.30 131.97
8044 62.8406 17502.00 17453.30 132.29
8045 62.8471 17408.00 17454.30 131.94
8046 62.8537 17523.00 17455.40 132.37
8047 62.8603 17543.00 17456.50 132.45
8048 62.8668 17563.00 17457.80 132.52
8049 62.8734 17521.00 17459.00 132.37
8050 62.8800 17439.00 17460.30 132.06
8051 62.8865 17585.00 17461.70 132.61
8052 62.8931 17440.00 17463.20 132.06
8053 62.8997 17255.00 17464.70 131.36
8054 62.9062 17677.00 17466.20 132.96
8055 62.9128 17504.00 17467.90 132.30
8056 62.9194 17475.00 17469.60 132.19
8057 62.9259 17561.00 17471.30 132.52
8058 62.9325 17508.00 17473.20 132.32
8059 62.9391 17353.00 17478.30 131.73
8060 62.9456 17377.00 17480.30 131.82
8061 62.9522 17661.00 17482.30 132.90
8062 62.9588 17575.00 17484.50 132.57
8063 62.9654 17609.00 17486.70 132.70
8064 62.9719 17391.00 17489.10 131.88
8065 62.9785 17522.00 17491.50 132.37
8066 62.9851 17396.00 17494.00 131.89
8067 62.9916 17774.00 17496.60 133.32
8068 62.9982 17476.00 17499.20 132.20
8069 63.0048 17568.00 17502.00 132.54
8070 63.0113 17439.00 17504.90 132.06
8071 63.0179 17414.00 17508.00 131.96
8072 63.0245 17577.00 17511.10 132.58
8073 63.0310 17349.00 17512.20 131.72
8074 63.0376 17528.00 17515.60 132.39
8075 63.0442 17617.00 17519.20 132.73
8076 63.0507 17403.00 17522.80 131.92
8077 63.0573 17484.00 17526.70 132.23
8078 63.0639 17503.00 17532.60 132.30
8079 63.0704 17608.00 17536.80 132.70
8080 63.0770 17461.00 17541.20 132.14
8081 63.0836 17398.00 17545.70 131.90
8082 63.0901 17577.00 17550.40 132.58
8083 63.0967 17591.00 17555.40 132.63
8084 63.1033 17578.00 17560.60 132.58
8085 63.1099 17588.00 17566.10 132.62
8086 63.1164 17759.00 17571.90 133.26
8087 63.1230 17561.00 17578.00 132.52
8088 63.1296 17849.00 17584.40 133.60
8089 63.1361 17648.00 17591.30 132.85
8090 63.1427 17756.00 17598.50 133.25
8091 63.1493 17710.00 17606.20 133.08
8092 63.1558 17805.00 17614.50 133.43
8093 63.1624 17728.00 17623.40 133.15
8094 63.1690 17748.00 17632.90 133.22
8095 63.1755 17698.00 17643.10 133.03
8096 63.1821 18026.00 17654.20 134.26
8097 63.1887 18234.00 17666.20 135.03
8098 63.1952 17791.00 17679.30 133.38
8099 63.2018 18135.00 17693.50 134.67
8100 63.2084 18161.00 17709.00 134.76
8101 63.2149 18013.00 17726.00 134.21
8102 63.2215 18157.00 17744.60 134.75
8103 63.2281 17945.00 17764.90 133.96
8104 63.2346 18185.00 17787.20 134.85
8105 63.2412 18295.00 17811.70 135.26
8106 63.2478 18270.00 17838.40 135.17
8107 63.2543 17981.00 17867.70 134.09
8108 63.2609 18183.00 17899.70 134.84
8109 63.2675 18477.00 17934.60 135.93
8110 63.2740 18462.00 17972.70 135.88
8111 63.2806 18423.00 18014.00 135.73
8112 63.2872 18306.00 18058.90 135.30
8113 63.2937 18305.00 18107.20 135.30
8114 63.3003 18614.00 18159.40 136.43
8115 63.3069 18810.00 18215.60 137.15
8116 63.3134 18605.00 18275.80 136.40
8117 63.3200 18582.00 18340.20 136.32
8118 63.3266 18494.00 18409.00 135.99
8119 63.3331 18516.00 18482.60 136.07
8120 63.3397 18962.00 18560.80 137.70
8121 63.3463 18603.00 18644.20 136.39
8122 63.3529 18629.00 18732.90 136.49
8123 63.3594 18718.00 18827.40 136.81
8124 63.3660 19052.00 18928.20 138.03
8125 63.3726 18989.00 19036.00 137.80
8126 63.3791 19057.00 19150.80 138.05
8127 63.3857 19015.00 19273.60 137.90
8128 63.3923 19097.00 19405.00 138.19
8129 63.3988 19512.00 19545.70 139.68
8130 63.4054 19522.00 19696.70 139.72
8131 63.4120 19776.00 19858.60 140.63
8132 63.4185 19901.00 20033.10 141.07
8133 63.4251 20210.00 20221.30 142.16
8134 63.4317 20150.00 20425.30 141.95
8135 63.4382 20583.00 20646.90 143.47
8136 63.4448 21062.00 20888.90 145.13
8137 63.4514 21066.00 21154.50 145.14
8138 63.4579 21270.00 21445.60 145.84
8139 63.4645 21805.00 21765.00 147.66
8140 63.4711 22289.00 22110.90 149.29
8141 63.4776 22397.00 22481.80 149.66
8142 63.4842 22697.00 22869.60 150.65
8143 63.4908 23196.00 23260.80 152.30
8144 63.4973 23316.00 23635.80 152.70
8145 63.5039 23541.00 23968.70 153.43
8146 63.5105 23756.00 24233.00 154.13
8147 63.5171 23916.00 24401.40 154.65
8148 63.5236 24070.00 24454.30 155.15
8149 63.5302 23920.00 24383.20 154.66
8150 63.5368 23842.00 24191.30 154.41
8151 63.5433 23547.00 23895.20 153.45
8152 63.5499 23469.00 23512.40 153.20
8153 63.5565 22877.00 23069.60 151.25
8154 63.5630 22461.00 22591.90 149.87
8155 63.5696 21997.00 22100.30 148.31
8156 63.5762 21678.00 21612.00 147.24
8157 63.5827 21035.00 21141.30 145.03
8158 63.5893 20526.00 20699.10 143.27
8159 63.5959 20307.00 20290.30 142.50
8160 63.6024 19880.00 19919.40 141.00
8161 63.6090 19730.00 19589.10 140.46
8162 63.6156 19236.00 19298.50 138.69
8163 63.6221 18947.00 19046.80 137.65
8164 63.6287 19135.00 18831.30 138.33
8165 63.6353 18761.00 18648.90 136.97
8166 63.6418 18579.00 18496.60 136.30
8167 63.6484 18348.00 18371.20 135.46
8168 63.6550 18507.00 18268.90 136.04
8169 63.6615 18192.00 18186.80 134.88
8170 63.6681 18008.00 18122.10 134.19
8171 63.6747 18172.00 18071.90 134.80
8172 63.6812 17934.00 18034.20 133.92
8173 63.6878 17767.00 18001.40 133.29
8174 63.6944 18064.00 17982.40 134.40
8175 63.7010 17690.00 17970.30 133.00
8176 63.7075 17977.00 17963.90 134.08
8177 63.7141 17801.00 17962.10 133.42
8178 63.7206 17840.00 17964.00 133.57
8179 63.7272 17664.00 17968.80 132.91
8180 63.7338 17595.00 17975.80 132.65
8181 63.7403 17891.00 17984.70 133.76
8182 63.7469 18054.00 17995.10 134.37
8183 63.7535 18083.00 18006.80 134.47
8184 63.7601 17795.00 18019.50 133.40
8185 63.7666 17985.00 18033.20 134.11
8186 63.7732 17915.00 18048.00 133.85
8187 63.7798 18050.00 18063.90 134.35
8188 63.7863 18068.00 18081.10 134.42
8189 63.7929 17967.00 18099.90 134.04
8190 63.7995 18085.00 18120.30 134.48
8191 63.8060 18096.00 18142.90 134.52
8192 63.8126 18437.00 18168.00 135.78
8193 63.8192 18289.00 18195.80 135.24
8194 63.8257 18490.00 18227.00 135.98
8195 63.8323 18542.00 18261.70 136.17
8196 63.8389 18677.00 18300.70 136.66
8197 63.8454 18787.00 18344.40 137.07
8198 63.8520 18697.00 18396.50 136.74
8199 63.8586 18770.00 18450.90 137.00
8200 63.8651 18680.00 18511.40 136.68
8201 63.8717 18754.00 18578.60 136.95
8202 63.8783 19093.00 18652.90 138.18
8203 63.8848 19006.00 18734.60 137.86
8204 63.8914 19326.00 18824.00 139.02
8205 63.8980 19328.00 18921.80 139.02
8206 63.9045 19644.00 19028.30 140.16
8207 63.9111 19515.00 19143.80 139.70
8208 63.9177 19500.00 19268.70 139.64
8209 63.9243 19881.00 19403.80 141.00
8210 63.9308 19989.00 19549.50 141.38
8211 63.9374 20028.00 19706.70 141.52
8212 63.9440 20013.00 19876.50 141.47
8213 63.9505 20325.00 20059.60 142.57
8214 63.9571 20199.00 20257.70 142.12
8215 63.9637 20463.00 20472.20 143.05
8216 63.9702 20796.00 20704.10 144.21
8217 63.9768 21227.00 20955.50 145.70
8218 63.9834 21382.00 21228.20 146.23
8219 63.9899 21857.00 21523.50 147.84
8220 63.9965 21838.00 21844.50 147.78
8221 64.0031 22512.00 22192.50 150.04
8222 64.0096 22610.00 22570.20 150.37
8223 64.0162 23270.00 22983.10 152.54
8224 64.0228 23640.00 23435.40 153.75
8225 64.0293 24146.00 23932.20 155.39
8226 64.0359 25026.00 24480.80 158.20
8227 64.0425 25368.00 25085.00 159.27
8228 64.0490 25980.00 25748.70 161.18
8229 64.0556 26723.00 26467.50 163.47
8230 64.0622 27442.00 27228.40 165.66
8231 64.0687 28542.00 28004.40 168.94
8232 64.0753 29040.00 28755.10 170.41
8233 64.0819 29644.00 29422.90 172.17
8234 64.0885 29685.00 29944.90 172.29
8235 64.0950 29912.00 30259.70 172.95
8236 64.1016 29847.00 30324.00 172.76
8237 64.1081 29530.00 30122.40 171.84
8238 64.1147 29456.00 29669.20 171.63
8239 64.1213 28586.00 29004.00 169.07
8240 64.1279 27803.00 28182.40 166.74
8241 64.1344 27108.00 27258.60 164.65
8242 64.1410 25939.00 26287.30 161.06
8243 64.1476 25328.00 25312.50 159.15
8244 64.1541 24345.00 24372.20 156.03
8245 64.1607 23328.00 23490.00 152.74
8246 64.1673 22488.00 22682.00 149.96
8247 64.1738 21833.00 21959.90 147.76
8248 64.1804 21443.00 21326.60 146.43
8249 64.1870 20687.00 20782.90 143.83
8250 64.1935 20126.00 20324.20 141.87
8251 64.2001 20023.00 19945.40 141.50
8252 64.2067 19635.00 19638.40 140.12
8253 64.2132 19469.00 19396.00 139.53
8254 64.2198 19138.00 19210.50 138.34
8255 64.2264 19085.00 19073.90 138.15
8256 64.2329 19061.00 18980.10 138.06
8257 64.2395 18767.00 18923.10 136.99
8258 64.2461 18976.00 18897.40 137.75
8259 64.2526 19099.00 18897.50 138.20
8260 64.2592 19056.00 18917.40 138.04
8261 64.2658 18915.00 18950.30 137.53
8262 64.2723 18999.00 18987.90 137.84
8263 64.2789 19172.00 19021.20 138.46
8264 64.2855 19114.00 19041.40 138.25
8265 64.2921 18991.00 19041.60 137.81
8266 64.2986 19162.00 19018.20 138.43
8267 64.3052 18977.00 18971.20 137.76
8268 64.3118 18795.00 18904.00 137.10
8269 64.3183 18964.00 18821.90 137.71
8270 64.3249 18816.00 18730.10 137.17
8271 64.3315 18523.00 18634.20 136.10
8272 64.3380 18327.00 18538.60 135.38
8273 64.3446 18327.00 18446.50 135.38
8274 64.3512 18508.00 18360.10 136.04
8275 64.3577 18128.00 18281.00 134.64
8276 64.3643 17966.00 18210.00 134.04
8277 64.3709 18075.00 18147.20 134.44
8278 64.3774 18074.00 18092.30 134.44
8279 64.3840 18033.00 18044.70 134.29
8280 64.3906 17737.00 18003.70 133.18
8281 64.3971 17771.00 17968.60 133.31
8282 64.4037 17871.00 17938.40 133.68
8283 64.4103 17679.00 17912.40 132.96
8284 64.4168 17751.00 17889.90 133.23
8285 64.4234 17979.00 17870.30 134.09
8286 64.4300 17684.00 17853.10 132.98
8287 64.4365 17791.00 17837.80 133.38
8288 64.4431 17681.00 17824.20 132.97
8289 64.4497 17472.00 17811.90 132.18
8290 64.4563 17661.00 17800.70 132.90
8291 64.4628 17774.00 17790.40 133.32
8292 64.4694 17572.00 17780.70 132.56
8293 64.4760 17912.00 17771.70 133.84
8294 64.4825 17848.00 17763.10 133.60
8295 64.4891 17611.00 17755.00 132.71
8296 64.4957 17415.00 17747.10 131.97
8297 64.5022 17875.00 17739.50 133.70
8298 64.5088 17657.00 17732.30 132.88
8299 64.5154 17602.00 17725.20 132.67
8300 64.5219 17761.00 17718.30 133.27
8301 64.5285 17564.00 17711.70 132.53
8302 64.5351 17665.00 17705.20 132.91
8303 64.5416 17570.00 17699.00 132.55
8304 64.5482 17403.00 17693.00 131.92
8305 64.5548 17621.00 17687.10 132.74
8306 64.5613 17842.00 17681.50 133.57
8307 64.5679 17773.00 17676.10 133.32
8308 64.5745 17693.00 17670.80 133.01
8309 64.5810 17372.00 17665.80 131.80
8310 64.5876 17737.00 17661.00 133.18
8311 64.5942 17479.00 17656.40 132.21
8312 64.6008 17490.00 17651.90 132.25
8313 64.6073 17468.00 17647.70 132.17
8314 64.6139 17512.00 17643.70 132.33
8315 64.6205 17659.00 17639.80 132.89
8316 64.6270 17360.00 17636.10 131.76
8317 64.6336 17351.00 17632.60 131.72
8318 64.6401 17629.00 17629.20 132.77
8319 64.6467 17471.00 17626.10 132.18
8320 64.6533 17863.00 17623.00 133.65
8321 64.6599 17384.00 17620.10 131.85
8322 64.6664 17523.00 17617.40 132.37
8323 64.6730 17739.00 17614.80 133.19
8324 64.6796 17548.00 17612.30 132.47
8325 64.6861 17476.00 17609.90 132.20
8326 64.6927 17641.00 17607.70 132.82
8327 64.6993 17591.00 17605.60 132.63
8328 64.7058 17502.00 17603.60 132.29
8329 64.7124 17503.00 17601.70 132.30
8330 64.7190 17322.00 17599.90 131.61
8331 64.7255 17890.00 17598.30 133.75
8332 64.7321 17457.00 17596.70 132.12
8333 64.7387 17583.00 17595.20 132.60
8334 64.7452 17712.00 17593.80 133.09
8335 64.7518 17679.00 17592.50 132.96
8336 64.7584 17259.00 17591.30 131.37
8337 64.7649 17484.00 17590.10 132.23
8338 64.7715 17460.00 17589.10 132.14
8339 64.7781 17238.00 17588.10 131.29
8340 64.7846 17767.00 17587.20 133.29
8341 64.7912 17497.00 17586.40 132.28
8342 64.7978 17537.00 17585.70 132.43
8343 64.8043 17561.00 17585.00 132.52
8344 64.8109 17347.00 17584.40 131.71
8345 64.8175 17445.00 17583.90 132.08
8346 64.8240 17314.00 17583.40 131.58
8347 64.8306 17590.00 17583.10 132.63
8348 64.8372 17600.00 17582.80 132.66
8349 64.8437 17643.00 17582.50 132.83
8350 64.8503 17786.00 17582.30 133.36
8351 64.8569 17576.00 17582.20 132.57
8352 64.8635 17733.00 17582.20 133.16
8353 64.8700 17731.00 17582.20 133.16
8354 64.8766 17409.00 17582.30 131.94
8355 64.8832 17692.00 17582.10 133.01
8356 64.8897 17581.00 17582.30 132.59
8357 64.8963 17427.00 17582.60 132.01
8358 64.9028 17803.00 17583.00 133.43
8359 64.9094 17404.00 17583.40 131.92
8360 64.9160 17558.00 17583.80 132.51
8361 64.9226 17633.00 17584.40 132.79
8362 64.9291 17569.00 17585.00 132.55
8363 64.9357 17686.00 17585.60 132.99
8364 64.9423 17381.00 17586.40 131.84
8365 64.9488 17440.00 17587.20 132.06
8366 64.9554 17529.00 17588.00 132.40
8367 64.9620 17575.00 17589.00 132.57
8368 64.9685 17489.00 17590.00 132.25
8369 64.9751 17502.00 17591.40 132.29
8370 64.9817 17433.00 17592.60 132.03
8371 64.9882 17740.00 17593.80 133.19
8372 64.9948 17507.00 17595.10 132.31
8373 65.0014 17752.00 17596.50 133.24
8374 65.0079 17449.00 17597.90 132.10
8375 65.0145 17865.00 17599.50 133.66
8376 65.0211 17677.00 17601.10 132.96
8377 65.0276 17497.00 17602.80 132.28
8378 65.0342 17581.00 17604.60 132.59
8379 65.0408 17764.00 17606.50 133.28
8380 65.0474 17703.00 17608.40 133.05
8381 65.0539 17288.00 17610.50 131.48
8382 65.0605 17693.00 17612.70 133.01
8383 65.0670 17602.00 17615.00 132.67
8384 65.0736 17403.00 17617.30 131.92
8385 65.0802 17480.00 17619.80 132.21
8386 65.0867 17530.00 17622.40 132.40
8387 65.0933 17905.00 17625.10 133.81
8388 65.0999 17474.00 17628.00 132.19
8389 65.1065 17606.00 17631.00 132.69
8390 65.1130 17735.00 17634.10 133.17
8391 65.1196 17611.00 17637.30 132.71
8392 65.1262 17526.00 17640.70 132.39
8393 65.1327 17501.00 17644.30 132.29
8394 65.1393 17659.00 17648.00 132.89
8395 65.1459 17560.00 17651.90 132.51
8396 65.1524 17457.00 17655.90 132.12
8397 65.1590 17569.00 17660.20 132.55
8398 65.1656 17554.00 17664.70 132.49
8399 65.1721 17818.00 17669.40 133.48
8400 65.1787 17515.00 17674.30 132.34
8401 65.1853 17566.00 17679.80 132.54
8402 65.1918 17699.00 17685.30 133.04
8403 65.1984 17788.00 17691.00 133.37
8404 65.2050 17740.00 17697.10 133.19
8405 65.2115 17643.00 17703.60 132.83
8406 65.2181 17642.00 17710.40 132.82
8407 65.2247 17769.00 17717.70 133.30
8408 65.2312 17817.00 17725.40 133.48
8409 65.2378 17993.00 17733.70 134.14
8410 65.2444 17855.00 17742.60 133.62
8411 65.2510 17691.00 17752.10 133.01
8412 65.2575 17790.00 17762.40 133.38
8413 65.2641 17726.00 17773.50 133.14
8414 65.2707 17879.00 17785.60 133.71
8415 65.2772 17977.00 17798.70 134.08
8416 65.2838 17796.00 17812.90 133.40
8417 65.2904 17871.00 17828.50 133.68
8418 65.2969 17989.00 17845.50 134.12
8419 65.3035 18008.00 17864.20 134.19
8420 65.3101 18047.00 17884.70 134.34
8421 65.3166 18087.00 17907.10 134.49
8422 65.3232 18265.00 17931.70 135.15
8423 65.3298 18331.00 17958.60 135.39
8424 65.3363 18314.00 17988.20 135.33
8425 65.3429 18397.00 18020.40 135.64
8426 65.3495 18443.00 18055.70 135.80
8427 65.3560 18076.00 18094.00 134.45
8428 65.3626 18419.00 18135.70 135.72
8429 65.3692 18202.00 18181.00 134.91
8430 65.3757 18187.00 18230.00 134.86
8431 65.3823 18364.00 18282.60 135.51
8432 65.3889 18576.00 18339.50 136.29
8433 65.3954 18597.00 18400.40 136.37
8434 65.4020 18700.00 18465.60 136.75
8435 65.4086 18464.00 18535.30 135.88
8436 65.4152 18816.00 18609.50 137.17
8437 65.4217 18841.00 18688.80 137.26
8438 65.4283 18778.00 18773.30 137.03
8439 65.4349 19126.00 18863.40 138.30
8440 65.4414 18684.00 18959.40 136.69
8441 65.4480 19251.00 19062.10 138.75
8442 65.4546 19301.00 19171.80 138.93
8443 65.4611 18995.00 19289.20 137.82
8444 65.4677 19544.00 19414.90 139.80
8445 65.4743 19762.00 19549.50 140.58
8446 65.4808 19747.00 19694.30 140.52
8447 65.4874 19904.00 19849.80 141.08
8448 65.4940 19909.00 20017.60 141.10
8449 65.5005 20439.00 20198.90 142.96
8450 65.5071 20702.00 20395.90 143.88
8451 65.5137 20949.00 20611.10 144.74
8452 65.5202 20950.00 20847.20 144.74
8453 65.5268 21226.00 21107.00 145.69
8454 65.5334 21760.00 21392.80 147.51
8455 65.5399 22031.00 21707.60 148.43
8456 65.5465 22556.00 22050.70 150.19
8457 65.5531 22801.00 22418.80 151.00
8458 65.5596 23181.00 22801.50 152.25
8459 65.5662 23586.00 23187.10 153.58
8460 65.5728 23567.00 23552.50 153.51
8461 65.5794 24218.00 23871.50 155.62
8462 65.5859 24376.00 24115.50 156.13
8463 65.5925 24378.00 24260.20 156.13
8464 65.5990 24579.00 24289.70 156.78
8465 65.6056 24074.00 24200.20 155.16
8466 65.6122 24153.00 24000.30 155.41
8467 65.6187 23902.00 23708.90 154.60
8468 65.6253 23541.00 23349.60 153.43
8469 65.6319 23095.00 22948.10 151.97
8470 65.6385 22788.00 22526.40 150.96
8471 65.6450 22533.00 22105.30 150.11
8472 65.6516 22022.00 21700.40 148.40
8473 65.6582 21489.00 21322.60 146.59
8474 65.6647 21366.00 20979.40 146.17
8475 65.6713 20991.00 20676.10 144.88
8476 65.6779 20738.00 20415.50 144.01
8477 65.6844 20516.00 20197.90 143.23
8478 65.6910 20442.00 20022.40 142.98
8479 65.6976 20152.00 19887.40 141.96
8480 65.7041 19929.00 19790.50 141.17
8481 65.7107 20000.00 19728.90 141.42
8482 65.7173 19967.00 19699.70 141.30
8483 65.7238 19938.00 19700.30 141.20
8484 65.7304 19655.00 19728.40 140.20
8485 65.7370 20008.00 19781.90 141.45
8486 65.7435 19839.00 19859.40 140.85
8487 65.7501 20141.00 19959.90 141.92
8488 65.7567 20271.00 20083.30 142.38
8489 65.7632 20359.00 20229.30 142.68
8490 65.7698 20569.00 20398.10 143.42
8491 65.7764 20950.00 20590.10 144.74
8492 65.7829 21015.00 20805.00 144.97
8493 65.7895 21394.00 21041.20 146.27
8494 65.7961 21575.00 21295.20 146.88
8495 65.8026 21600.00 21560.30 146.97
8496 65.8092 22086.00 21828.30 148.61
8497 65.8158 22329.00 22086.10 149.43
8498 65.8224 22690.00 22318.30 150.63
8499 65.8289 22363.00 22509.60 149.54
8500 65.8355 22602.00 22647.70 150.34
8501 65.8421 22993.00 22724.40 151.63
8502 65.8486 22728.00 22738.20 150.76
8503 65.8552 22667.00 22694.50 150.56
8504 65.8618 22451.00 22604.00 149.84
8505 65.8683 22305.00 22480.20 149.35
8506 65.8749 22219.00 22337.90 149.06
8507 65.8815 22010.00 22190.70 148.36
8508 65.8880 21993.00 22051.30 148.30
8509 65.8946 22057.00 21930.00 148.52
8510 65.9012 21643.00 21835.60 147.12
8511 65.9077 21778.00 21775.20 147.57
8512 65.9143 22045.00 21754.70 148.48
8513 65.9209 22042.00 21777.30 148.46
8514 65.9274 21917.00 21844.10 148.04
8515 65.9340 22090.00 21952.50 148.63
8516 65.9406 21996.00 22094.50 148.31
8517 65.9471 22340.00 22255.30 149.47
8518 65.9537 22350.00 22414.60 149.50
8519 65.9603 22879.00 22546.10 151.26
8520 65.9668 22567.00 22622.50 150.22
8521 65.9734 22532.00 22621.40 150.11
8522 65.9800 22250.00 22530.80 149.16
8523 65.9865 22430.00 22350.40 149.77
8524 65.9931 22090.00 22091.90 148.63
8525 65.9997 21624.00 21774.00 147.05
8526 66.0063 21220.00 21418.40 145.67
8527 66.0128 20838.00 21045.90 144.35
8528 66.0194 20400.00 20673.70 142.83
8529 66.0260 20254.00 20314.80 142.32
8530 66.0325 19758.00 19979.60 140.56
8531 66.0391 19495.00 19674.80 139.62
8532 66.0456 19484.00 19402.90 139.59
8533 66.0522 18777.00 19165.60 137.03
8534 66.0588 18682.00 18962.60 136.68
8535 66.0654 18724.00 18792.10 136.84
8536 66.0719 18176.00 18651.30 134.82
8537 66.0785 18369.00 18537.00 135.53
8538 66.0851 18738.00 18446.10 136.89
8539 66.0916 18456.00 18375.50 135.85
8540 66.0982 18450.00 18322.10 135.83
8541 66.1048 18417.00 18283.20 135.71
8542 66.1113 18220.00 18256.70 134.98
8543 66.1179 18168.00 18240.50 134.79
8544 66.1245 18243.00 18233.10 135.07
8545 66.1310 18113.00 18233.10 134.59
8546 66.1376 18432.00 18239.60 135.76
8547 66.1442 18421.00 18251.60 135.72
8548 66.1507 18272.00 18268.70 135.17
8549 66.1573 18203.00 18290.20 134.92
8550 66.1639 18592.00 18316.00 136.35
8551 66.1704 18606.00 18345.80 136.40
8552 66.1770 18403.00 18379.50 135.66
8553 66.1836 18142.00 18417.00 134.69
8554 66.1901 18421.00 18458.30 135.72
8555 66.1967 18533.00 18503.60 136.14
8556 66.2033 18585.00 18553.00 136.33
8557 66.2098 18529.00 18606.50 136.12
8558 66.2164 18774.00 18664.20 137.02
8559 66.2230 18600.00 18726.70 136.38
8560 66.2296 18719.00 18794.00 136.82
8561 66.2361 19007.00 18866.30 137.87
8562 66.2427 18501.00 18944.30 136.02
8563 66.2493 18767.00 19028.30 136.99
8564 66.2558 18976.00 19118.90 137.75
8565 66.2624 18965.00 19213.10 137.71
8566 66.2690 18810.00 19318.70 137.15
8567 66.2755 19117.00 19432.80 138.26
8568 66.2821 19496.00 19556.40 139.63
8569 66.2887 19314.00 19690.00 138.98
8570 66.2952 19778.00 19835.00 140.63
8571 66.3018 19766.00 19992.30 140.59
8572 66.3084 19886.00 20163.00 141.02
8573 66.3149 20132.00 20349.50 141.89
8574 66.3215 20380.00 20553.90 142.76
8575 66.3281 20527.00 20779.00 143.27
8576 66.3346 20952.00 21028.00 144.75
8577 66.3412 21020.00 21303.60 144.98
8578 66.3478 21517.00 21610.10 146.69
8579 66.3543 21854.00 21947.20 147.83
8580 66.3609 22181.00 22312.70 148.93
8581 66.3675 22405.00 22699.40 149.68
8582 66.3740 22682.00 23093.40 150.60
8583 66.3806 23196.00 23471.60 152.30
8584 66.3872 23428.00 23805.10 153.06
8585 66.3938 23164.00 24060.60 152.20
8586 66.4003 23669.00 24207.40 153.85
8587 66.4069 23502.00 24224.80 153.30
8588 66.4135 23282.00 24105.80 152.58
8589 66.4200 23273.00 23859.10 152.55
8590 66.4266 23144.00 23506.30 152.13
8591 66.4332 22805.00 23073.50 151.01
8592 66.4397 22240.00 22589.90 149.13
8593 66.4463 21568.00 22083.50 146.86
8594 66.4529 21169.00 21576.00 145.50
8595 66.4594 20857.00 21085.90 144.42
8596 66.4660 20382.00 20623.60 142.77
8597 66.4726 19767.00 20198.40 140.60
8598 66.4791 19581.00 19815.60 139.93
8599 66.4857 19537.00 19476.60 139.77
8600 66.4923 19096.00 19181.00 138.19
8601 66.4988 19093.00 18927.10 138.18
8602 66.5054 18745.00 18712.30 136.91
8603 66.5120 18454.00 18532.30 135.85
8604 66.5185 18364.00 18383.90 135.51
8605 66.5251 17992.00 18262.20 134.13
8606 66.5317 18136.00 18164.00 134.67
8607 66.5383 17987.00 18085.40 134.12
8608 66.5448 18127.00 18023.30 134.64
8609 66.5514 17823.00 17974.80 133.50
8610 66.5580 17713.00 17937.20 133.09
8611 66.5645 17825.00 17908.70 133.51
8612 66.5711 17916.00 17887.20 133.85
8613 66.5776 17922.00 17871.30 133.87
8614 66.5842 17775.00 17859.70 133.32
8615 66.5908 17958.00 17851.30 134.01
8616 66.5974 17590.00 17844.60 132.63
8617 66.6039 17845.00 17840.10 133.59
8618 66.6105 17677.00 17836.40 132.96
8619 66.6171 17702.00 17833.30 133.05
8620 66.6236 17845.00 17824.10 133.59
8621 66.6302 17647.00 17821.10 132.84
8622 66.6368 17966.00 17817.90 134.04
8623 66.6433 17705.00 17814.20 133.06
8624 66.6499 17511.00 17810.10 132.33
8625 66.6565 17699.00 17805.60 133.04
8626 66.6630 17459.00 17800.60 132.13
8627 66.6696 17834.00 17795.20 133.54
8628 66.6762 17568.00 17789.50 132.54
8629 66.6827 17619.00 17783.40 132.74
8630 66.6893 17625.00 17777.10 132.76
8631 66.6959 17433.00 17770.70 132.03
8632 66.7024 17437.00 17764.10 132.05
8633 66.7090 17534.00 17757.50 132.42
8634 66.7156 17717.00 17750.80 133.10
8635 66.7222 17684.00 17744.20 132.98
8636 66.7287 17654.00 17737.70 132.87
8637 66.7353 17612.00 17731.30 132.71
8638 66.7418 17595.00 17725.10 132.65
8639 66.7484 17625.00 17719.00 132.76
8640 66.7550 17548.00 17713.00 132.47
8641 66.7615 17702.00 17707.30 133.05
8642 66.7681 17836.00 17701.80 133.55
8643 66.7747 17368.00 17696.40 131.79
8644 66.7813 17753.00 17691.30 133.24
8645 66.7878 17816.00 17686.40 133.48
8646 66.7944 17749.00 17681.70 133.23
8647 66.8010 17384.00 17677.10 131.85
8648 66.8075 17555.00 17672.80 132.49
8649 66.8141 17968.00 17668.60 134.04
8650 66.8207 17737.00 17664.60 133.18
8651 66.8272 17604.00 17660.80 132.68
8652 66.8338 17496.00 17657.10 132.27
8653 66.8404 17268.00 17653.70 131.41
8654 66.8469 17475.00 17650.30 132.19
8655 66.8535 17532.00 17647.10 132.41
8656 66.8601 17636.00 17644.00 132.80
8657 66.8666 17826.00 17641.10 133.51
8658 66.8732 17542.00 17638.30 132.45
8659 66.8798 17451.00 17635.60 132.10
8660 66.8863 17613.00 17633.00 132.71
8661 66.8929 17682.00 17630.50 132.97
8662 66.8995 17600.00 17628.10 132.66
8663 66.9060 17634.00 17625.80 132.79
8664 66.9126 17774.00 17623.60 133.32
8665 66.9192 17443.00 17621.60 132.07
8666 66.9257 17386.00 17619.50 131.86
8667 66.9323 17453.00 17617.60 132.11
8668 66.9389 17740.00 17615.80 133.19
8669 66.9454 17502.00 17614.00 132.29
8670 66.9520 17558.00 17612.30 132.51
8671 66.9586 17695.00 17610.70 133.02
8672 66.9651 17666.00 17609.20 132.91
8673 66.9717 17722.00 17607.70 133.12
8674 66.9783 17436.00 17606.20 132.04
8675 66.9849 17671.00 17604.90 132.93
8676 66.9914 17543.00 17603.60 132.45
8677 66.9980 17427.00 17602.30 132.01
8678 67.0045 17633.00 17601.20 132.79
8679 67.0111 17772.00 17600.00 133.31
8680 67.0177 17711.00 17598.90 133.08
8681 67.0242 17590.00 17597.90 132.63
8682 67.0308 17441.00 17596.90 132.06
8683 67.0374 17448.00 17596.00 132.09
8684 67.0440 17823.00 17595.20 133.50
8685 67.0505 17508.00 17594.30 132.32
8686 67.0571 17811.00 17593.60 133.46
8687 67.0637 17460.00 17592.80 132.14
8688 67.0702 17325.00 17592.10 131.62
8689 67.0768 17543.00 17591.50 132.45
8690 67.0834 17521.00 17590.90 132.37
8691 67.0899 17612.00 17590.40 132.71
8692 67.0965 17596.00 17589.90 132.65
8693 67.1031 17537.00 17589.40 132.43
8694 67.1096 17549.00 17589.00 132.47
8695 67.1162 17660.00 17588.60 132.89
8696 67.1228 17714.00 17588.30 133.09
8697 67.1293 17517.00 17588.10 132.35
8698 67.1359 17610.00 17587.80 132.70
8699 67.1425 17579.00 17587.70 132.59
8700 67.1490 17653.00 17587.50 132.87
8701 67.1556 17685.00 17587.50 132.99
8702 67.1622 17597.00 17587.50 132.65
8703 67.1687 17487.00 17587.50 132.24
8704 67.1753 17466.00 17587.70 132.16
8705 67.1819 17684.00 17587.80 132.98
8706 67.1885 17654.00 17588.10 132.87
8707 67.1950 17588.00 17588.40 132.62
8708 67.2016 17637.00 17588.90 132.80
8709 67.2082 17778.00 17589.40 133.33
8710 67.2147 17822.00 17590.00 133.50
8711 67.2213 17284.00 17590.80 131.47
8712 67.2279 17757.00 17591.60 133.26
8713 67.2344 17650.00 17592.60 132.85
8714 67.2410 17593.00 17593.80 132.64
8715 67.2476 17533.00 17595.20 132.41
8716 67.2541 17535.00 17596.70 132.42
8717 67.2607 17547.00 17598.40 132.46
8718 67.2673 17516.00 17600.40 132.35
8719 67.2738 17648.00 17602.70 132.85
8720 67.2804 17528.00 17605.20 132.39
8721 67.2870 17697.00 17608.00 133.03
8722 67.2935 17661.00 17611.20 132.90
8723 67.3001 17436.00 17614.80 132.04
8724 67.3067 17463.00 17618.70 132.15
8725 67.3132 17826.00 17623.00 133.51
8726 67.3198 17840.00 17627.80 133.57
8727 67.3264 17837.00 17632.90 133.55
8728 67.3329 17610.00 17638.60 132.70
8729 67.3395 17469.00 17644.80 132.17
8730 67.3461 17771.00 17651.40 133.31
8731 67.3527 17528.00 17658.60 132.39
8732 67.3592 17850.00 17666.30 133.60
8733 67.3658 17823.00 17674.60 133.50
8734 67.3724 17415.00 17683.50 131.97
8735 67.3789 17803.00 17693.00 133.43
8736 67.3855 17503.00 17703.20 132.30
8737 67.3921 17654.00 17714.10 132.87
8738 67.3986 17820.00 17725.80 133.49
8739 67.4052 17631.00 17738.30 132.78
8740 67.4118 17660.00 17751.70 132.89
8741 67.4183 17880.00 17766.10 133.72
8742 67.4249 18027.00 17781.60 134.26
8743 67.4315 17796.00 17798.20 133.40
8744 67.4380 17717.00 17816.20 133.10
8745 67.4446 17803.00 17835.70 133.43
8746 67.4512 17832.00 17856.80 133.54
8747 67.4577 18145.00 17879.90 134.70
8748 67.4643 18068.00 17905.20 134.42
8749 67.4709 17652.00 17933.10 132.86
8750 67.4774 18083.00 17964.10 134.47
8751 67.4840 17940.00 17998.40 133.94
8752 67.4906 17901.00 18036.30 133.79
8753 67.4971 18025.00 18077.40 134.26
8754 67.5037 18199.00 18121.00 134.90
8755 67.5103 18339.00 18165.80 135.42
8756 67.5169 18524.00 18209.20 136.10
8757 67.5234 18256.00 18248.20 135.12
8758 67.5300 18420.00 18279.00 135.72
8759 67.5365 18217.00 18298.40 134.97
8760 67.5431 18283.00 18303.80 135.21
8761 67.5497 18281.00 18294.20 135.21
8762 67.5563 18167.00 18270.40 134.79
8763 67.5628 18514.00 18234.60 136.07
8764 67.5694 18216.00 18189.70 134.97
8765 67.5760 18141.00 18138.90 134.69
8766 67.5825 18084.00 18085.30 134.48
8767 67.5891 18098.00 18031.50 134.53
8768 67.5957 17907.00 17979.40 133.82
8769 67.6022 18178.00 17930.50 134.83
8770 67.6088 18058.00 17886.00 134.38
8771 67.6154 17936.00 17846.10 133.93
8772 67.6219 17928.00 17811.30 133.90
8773 67.6285 17979.00 17781.50 134.09
8774 67.6351 17733.00 17756.70 133.16
8775 67.6416 17932.00 17736.60 133.91
8776 67.6482 17998.00 17720.70 134.16
8777 67.6548 17907.00 17708.80 133.82
8778 67.6613 17778.00 17700.30 133.33
8779 67.6679 17704.00 17694.80 133.06
8780 67.6745 17777.00 17692.10 133.33
8781 67.6810 17536.00 17691.60 132.42
8782 67.6876 17770.00 17693.20 133.30
8783 67.6942 17574.00 17696.40 132.57
8784 67.7007 17469.00 17701.30 132.17
8785 67.7073 17702.00 17707.50 133.05
8786 67.7139 17633.00 17714.80 132.79
8787 67.7204 17672.00 17723.20 132.94
8788 67.7270 17640.00 17732.70 132.82
8789 67.7336 17984.00 17743.00 134.10
8790 67.7401 17688.00 17754.30 133.00
8791 67.7467 17834.00 17766.50 133.54
8792 67.7533 17827.00 17779.60 133.52
8793 67.7599 17815.00 17793.60 133.47
8794 67.7664 17801.00 17808.70 133.42
8795 67.7730 17697.00 17825.00 133.03
8796 67.7796 17724.00 17842.60 133.13
8797 67.7861 17728.00 17861.70 133.15
8798 67.7927 18259.00 17882.50 135.13
8799 67.7993 17838.00 17905.50 133.56
8800 67.8058 18124.00 17930.90 134.62
8801 67.8124 17888.00 17959.00 133.75
8802 67.8190 17845.00 17990.00 133.59
8803 67.8255 18024.00 18023.80 134.25
8804 67.8321 17833.00 18059.90 133.54
8805 67.8387 18371.00 18097.50 135.54
8806 67.8452 18163.00 18134.90 134.77
8807 67.8518 18286.00 18169.80 135.23
8808 67.8584 18440.00 18199.20 135.79
8809 67.8649 18260.00 18220.60 135.13
8810 67.8715 18252.00 18231.20 135.10
8811 67.8781 18135.00 18229.70 134.67
8812 67.8846 18236.00 18215.70 135.04
8813 67.8912 18153.00 18190.20 134.73
8814 67.8978 18154.00 18155.30 134.74
8815 67.9043 18055.00 18113.30 134.37
8816 67.9109 18035.00 18066.90 134.29
8817 67.9175 18117.00 18018.30 134.60
8818 67.9240 17869.00 17969.60 133.68
8819 67.9306 17797.00 17922.20 133.40
8820 67.9372 18086.00 17877.30 134.48
8821 67.9438 17983.00 17835.70 134.10
8822 67.9503 17908.00 17797.80 133.82
8823 67.9569 17914.00 17763.90 133.84
8824 67.9635 17956.00 17733.80 134.00
8825 67.9700 17720.00 17707.70 133.12
8826 67.9766 17576.00 17685.10 132.57
8827 67.9831 17617.00 17665.90 132.73
8828 67.9897 17483.00 17649.70 132.22
8829 67.9963 17706.00 17636.20 133.06
8830 68.0029 17550.00 17625.10 132.48
8831 68.0094 17405.00 17616.00 131.93
8832 68.0160 17514.00 17608.60 132.34
8833 68.0226 17788.00 17602.70 133.37
8834 68.0291 17617.00 17598.00 132.73
8835 68.0357 17657.00 17594.30 132.88
8836 68.0423 17713.00 17591.50 133.09
8837 68.0488 17378.00 17589.30 131.83
8838 68.0554 17864.00 17587.70 133.66
8839 68.0620 17640.00 17586.50 132.82
8840 68.0685 17658.00 17585.60 132.88
8841 68.0751 17734.00 17585.00 133.17
8842 68.0817 17691.00 17584.50 133.01
8843 68.0882 17752.00 17584.10 133.24
8844 68.0948 17538.00 17583.80 132.43
8845 68.1014 17317.00 17583.50 131.59
8846 68.1079 17628.00 17583.30 132.77
8847 68.1145 17581.00 17583.00 132.59
8848 68.1211 17533.00 17582.70 132.41
8849 68.1276 17729.00 17582.30 133.15
8850 68.1342 17477.00 17582.00 132.20
8851 68.1408 17320.00 17581.50 131.60
8852 68.1473 17780.00 17581.10 133.34
8853 68.1539 17780.00 17580.60 133.34
8854 68.1605 17753.00 17580.00 133.24
8855 68.1671 17690.00 17579.50 133.00
8856 68.1736 17607.00 17578.90 132.69
8857 68.1802 17571.00 17578.30 132.56
8858 68.1868 17549.00 17577.70 132.47
8859 68.1933 17698.00 17577.10 133.03
8860 68.1999 17661.00 17576.50 132.90
8861 68.2065 17440.00 17575.90 132.06
8862 68.2130 17552.00 17575.30 132.48
8863 68.2196 17603.00 17574.70 132.68
8864 68.2262 17619.00 17574.20 132.74
8865 68.2327 17612.00 17573.60 132.71
8866 68.2393 17502.00 17573.10 132.29
8867 68.2459 17420.00 17569.30 131.99
8868 68.2524 17381.00 17568.80 131.84
8869 68.2590 17640.00 17568.40 132.82
8870 68.2656 17696.00 17567.90 133.03
8871 68.2721 17470.00 17567.50 132.17
8872 68.2787 17670.00 17567.10 132.93
8873 68.2853 17597.00 17567.10 132.65
8874 68.2918 17680.00 17566.70 132.97
8875 68.2984 17312.00 17566.40 131.57
8876 68.3050 17444.00 17566.10 132.08
8877 68.3115 17627.00 17565.80 132.77
8878 68.3181 17434.00 17565.50 132.04
8879 68.3247 17584.00 17565.20 132.60
8880 68.3313 17617.00 17564.90 132.73
8881 68.3378 17320.00 17564.70 131.60
8882 68.3444 17767.00 17564.50 133.29
8883 68.3510 17347.00 17564.30 131.71
8884 68.3575 17380.00 17564.10 131.83
8885 68.3641 17805.00 17563.90 133.43
8886 68.3707 17317.00 17563.70 131.59
8887 68.3772 17582.00 17563.50 132.60
8888 68.3838 17721.00 17563.40 133.12
8889 68.3904 17711.00 17563.20 133.08
8890 68.3969 17550.00 17563.10 132.48
8891 68.4035 17511.00 17560.80 132.33
8892 68.4101 17474.00 17560.70 132.19
8893 68.4166 17440.00 17560.60 132.06
8894 68.4232 17865.00 17560.50 133.66
8895 68.4298 17512.00 17560.40 132.33
8896 68.4363 17389.00 17560.30 131.87
8897 68.4429 17788.00 17560.30 133.37
8898 68.4495 17442.00 17560.20 132.07
8899 68.4560 17679.00 17560.20 132.96
8900 68.4626 17558.00 17560.10 132.51
8901 68.4692 17705.00 17560.10 133.06
8902 68.4758 17351.00 17560.10 131.72
8903 68.4823 17861.00 17560.00 133.65
8904 68.4889 17486.00 17560.00 132.24
8905 68.4955 17468.00 17560.00 132.17
8906 68.5020 17594.00 17560.00 132.64
8907 68.5086 17636.00 17560.00 132.80
8908 68.5151 17476.00 17560.00 132.20
8909 68.5217 17674.00 17560.00 132.94
8910 68.5283 17281.00 17560.00 131.46
8911 68.5349 17540.00 17560.00 132.44
8912 68.5414 17749.00 17560.00 133.23
8913 68.5480 17786.00 17560.10 133.36
8914 68.5546 17775.00 17560.10 133.32
8915 68.5611 17273.00 17560.10 131.43
8916 68.5677 17675.00 17560.20 132.95
8917 68.5743 17458.00 17560.20 132.13
8918 68.5808 17486.00 17560.20 132.24
8919 68.5874 17523.00 17560.30 132.37
8920 68.5940 17734.00 17560.30 133.17
8921 68.6005 17682.00 17560.40 132.97
8922 68.6071 17450.00 17558.40 132.10
8923 68.6137 17461.00 17558.50 132.14
8924 68.6202 17637.00 17558.50 132.80
8925 68.6268 17516.00 17558.60 132.35
8926 68.6334 17536.00 17558.70 132.42
8927 68.6399 17698.00 17558.80 133.03
8928 68.6465 17223.00 17558.80 131.24
8929 68.6531 17360.00 17558.90 131.76
8930 68.6597 17479.00 17559.00 132.21
8931 68.6662 17624.00 17559.10 132.76
8932 68.6728 17506.00 17559.20 132.31
8933 68.6793 17564.00 17559.30 132.53
8934 68.6859 17516.00 17559.40 132.35
8935 68.6925 17649.00 17559.50 132.85
8936 68.6990 17531.00 17559.50 132.40
8937 68.7056 17402.00 17559.90 131.92
8938 68.7122 17725.00 17560.00 133.13
8939 68.7188 17739.00 17560.10 133.19
8940 68.7253 17431.00 17560.20 132.03
8941 68.7319 17614.00 17560.30 132.72
8942 68.7385 17634.00 17560.40 132.79
8943 68.7450 17313.00 17560.50 131.58
8944 68.7516 17582.00 17560.60 132.60
8945 68.7582 17689.00 17560.70 133.00
8946 68.7647 17293.00 17560.90 131.50
8947 68.7713 17536.00 17561.00 132.42
8948 68.7779 17440.00 17561.10 132.06
8949 68.7844 17565.00 17561.20 132.53
8950 68.7910 17600.00 17561.30 132.66
8951 68.7976 17637.00 17561.50 132.80
8952 68.8041 17510.00 17561.60 132.32
8953 68.8107 17471.00 17561.70 132.18
8954 68.8173 17434.00 17561.90 132.04
8955 68.8238 17699.00 17562.00 133.04
8956 68.8304 17464.00 17562.10 132.15
8957 68.8370 17788.00 17562.20 133.37
8958 68.8435 17640.00 17562.40 132.82
8959 68.8501 17649.00 17562.50 132.85
8960 68.8567 17722.00 17562.70 133.12
8961 68.8632 17321.00 17562.80 131.61
8962 68.8698 17439.00 17562.90 132.06
8963 68.8764 17563.00 17563.10 132.52
8964 68.8829 17526.00 17563.20 132.39
8965 68.8895 17788.00 17563.40 133.37
8966 68.8961 17433.00 17563.50 132.03
8967 68.9026 17606.00 17563.60 132.69
8968 68.9092 17411.00 17563.80 131.95
8969 68.9158 17419.00 17563.90 131.98
8970 68.9224 17674.00 17564.10 132.94
8971 68.9289 17490.00 17564.20 132.25
8972 68.9355 17567.00 17564.40 132.54
8973 68.9420 17542.00 17564.50 132.45
8974 68.9486 17588.00 17564.70 132.62
8975 68.9552 17429.00 17561.50 132.02
8976 68.9618 17633.00 17561.70 132.79
8977 68.9683 17646.00 17561.90 132.84
8978 68.9749 17629.00 17562.10 132.77
8979 68.9815 17645.00 17562.20 132.83
8980 68.9880 17511.00 17562.40 132.33
8981 68.9946 17888.00 17562.60 133.75
8982 69.0012 17486.00 17562.80 132.24
8983 69.0077 17510.00 17562.90 132.32
8984 69.0143 17463.00 17563.10 132.15
8985 69.0209 17722.00 17563.30 133.12
8986 69.0274 17459.00 17563.50 132.13
8987 69.0340 17382.00 17563.70 131.84
8988 69.0406 17357.00 17563.90 131.75
8989 69.0471 17464.00 17564.10 132.15
8990 69.0537 17554.00 17564.20 132.49
8991 69.0603 17600.00 17564.40 132.66
8992 69.0668 17770.00 17564.60 133.30
8993 69.0734 17528.00 17564.80 132.39
8994 69.0800 18015.00 17565.00 134.22
8995 69.0865 17412.00 17565.30 131.96
8996 69.0931 17416.00 17565.50 131.97
8997 69.0997 17784.00 17565.70 133.36
8998 69.1062 17536.00 17565.90 132.42
8999 69.1128 17540.00 17566.10 132.44
9000 69.1194 17759.00 17566.30 133.26
9001 69.1260 17749.00 17566.50 133.23
9002 69.1325 17625.00 17566.70 132.76
9003 69.1391 17443.00 17566.90 132.07
9004 69.1457 17505.00 17567.10 132.31
9005 69.1522 17480.00 17567.30 132.21
9006 69.1588 17549.00 17567.60 132.47
9007 69.1654 17597.00 17567.80 132.65
9008 69.1719 17688.00 17568.00 133.00
9009 69.1785 17499.00 17568.20 132.28
9010 69.1851 17690.00 17568.40 133.00
9011 69.1916 17321.00 17568.70 131.61
9012 69.1982 17379.00 17568.90 131.83
9013 69.2048 17648.00 17569.10 132.85
9014 69.2113 17630.00 17569.40 132.78
9015 69.2179 17678.00 17569.60 132.96
9016 69.2245 17556.00 17569.80 132.50
9017 69.2310 17553.00 17570.00 132.49
9018 69.2376 17756.00 17570.30 133.25
9019 69.2442 17790.00 17570.50 133.38
9020 69.2507 17630.00 17570.70 132.78
9021 69.2573 17415.00 17570.90 131.97
9022 69.2639 17565.00 17571.10 132.53
9023 69.2704 17599.00 17571.20 132.66
9024 69.2770 17603.00 17571.40 132.68
9025 69.2836 17674.00 17571.60 132.94
9026 69.2902 17589.00 17571.80 132.62
9027 69.2967 17628.00 17572.00 132.77
9028 69.3033 17516.00 17572.20 132.35
9029 69.3099 17661.00 17572.40 132.90
9030 69.3164 17712.00 17572.60 133.09
9031 69.3230 17465.00 17572.80 132.15
9032 69.3296 17461.00 17573.00 132.14
9033 69.3361 17609.00 17573.20 132.70
9034 69.3427 17521.00 17573.50 132.37
9035 69.3493 17681.00 17573.70 132.97
9036 69.3558 17628.00 17573.90 132.77
9037 69.3624 17422.00 17574.10 131.99
9038 69.3690 17498.00 17574.40 132.28
9039 69.3755 17342.00 17574.60 131.69
9040 69.3821 17806.00 17574.80 133.44
9041 69.3887 17684.00 17575.10 132.98
9042 69.3952 17561.00 17575.30 132.52
9043 69.4018 17667.00 17575.60 132.92
9044 69.4084 17617.00 17575.80 132.73
9045 69.4149 17549.00 17576.10 132.47
9046 69.4215 17358.00 17576.40 131.75
9047 69.4281 17649.00 17576.60 132.85
9048 69.4346 17487.00 17576.90 132.24
9049 69.4412 17616.00 17577.10 132.73
9050 69.4478 17712.00 17577.40 133.09
9051 69.4544 17389.00 17577.70 131.87
9052 69.4609 17818.00 17578.00 133.48
9053 69.4675 17673.00 17578.20 132.94
9054 69.4740 17611.00 17578.50 132.71
9055 69.4806 17412.00 17578.80 131.96
9056 69.4872 17475.00 17579.10 132.19
9057 69.4938 17772.00 17579.40 133.31
9058 69.5003 17623.00 17579.70 132.75
9059 69.5069 17666.00 17580.00 132.91
9060 69.5135 17774.00 17580.30 133.32
9061 69.5200 17615.00 17580.60 132.72
9062 69.5266 17357.00 17581.00 131.75
9063 69.5332 17428.00 17581.30 132.01
9064 69.5397 17535.00 17581.60 132.42
9065 69.5463 17490.00 17581.90 132.25
9066 69.5529 17478.00 17582.30 132.20
9067 69.5594 17575.00 17582.60 132.57
9068 69.5660 17525.00 17583.00 132.38
9069 69.5726 17577.00 17583.40 132.58
9070 69.5791 17786.00 17583.70 133.36
9071 69.5857 17513.00 17584.10 132.34
9072 69.5923 17655.00 17584.50 132.87
9073 69.5988 17742.00 17584.90 133.20
9074 69.6054 17485.00 17585.30 132.23
9075 69.6120 17681.00 17585.70 132.97
9076 69.6186 17600.00 17586.20 132.66
9077 69.6251 17641.00 17586.60 132.82
9078 69.6317 17670.00 17587.10 132.93
9079 69.6382 17799.00 17587.60 133.41
9080 69.6448 17653.00 17588.10 132.87
9081 69.6514 17625.00 17588.60 132.76
9082 69.6579 17454.00 17589.10 132.11
9083 69.6645 17645.00 17589.70 132.83
9084 69.6711 17751.00 17590.30 133.23
9085 69.6777 17615.00 17591.00 132.72
9086 69.6842 17783.00 17591.60 133.35
9087 69.6908 17569.00 17592.40 132.55
9088 69.6974 17505.00 17593.20 132.31
9089 69.7039 17729.00 17594.00 133.15
9090 69.7105 17478.00 17595.00 132.20
9091 69.7171 17529.00 17596.00 132.40
9092 69.7236 17310.00 17597.00 131.57
9093 69.7302 17698.00 17598.20 133.03
9094 69.7368 17521.00 17599.50 132.37
9095 69.7433 17379.00 17600.90 131.83
9096 69.7499 17575.00 17602.50 132.57
9097 69.7565 17664.00 17604.10 132.91
9098 69.7630 17521.00 17605.90 132.37
9099 69.7696 17720.00 17607.90 133.12
9100 69.7762 17718.00 17610.00 133.11
9101 69.7827 17872.00 17612.30 133.69
9102 69.7893 17645.00 17614.80 132.83
9103 69.7959 17614.00 17617.40 132.72
9104 69.8024 17454.00 17620.30 132.11
9105 69.8090 17619.00 17623.30 132.74
9106 69.8156 17692.00 17626.60 133.01
9107 69.8221 17589.00 17630.10 132.62
9108 69.8287 17755.00 17633.80 133.25
9109 69.8353 17697.00 17637.80 133.03
9110 69.8418 17461.00 17642.00 132.14
9111 69.8484 17929.00 17646.60 133.90
9112 69.8550 17588.00 17651.60 132.62
9113 69.8615 17747.00 17656.80 133.22
9114 69.8681 17505.00 17662.60 132.31
9115 69.8747 17783.00 17668.70 133.35
9116 69.8813 17541.00 17675.40 132.44
9117 69.8878 17671.00 17682.70 132.93
9118 69.8944 17618.00 17690.60 132.73
9119 69.9010 17550.00 17699.40 132.48
9120 69.9075 17755.00 17709.10 133.25
9121 69.9141 17639.00 17719.90 132.81
9122 69.9206 17962.00 17731.90 134.02
9123 69.9272 17863.00 17745.20 133.65
9124 69.9338 17747.00 17759.60 133.22
9125 69.9404 17720.00 17774.80 133.12
9126 69.9469 17790.00 17790.00 133.38
9127 69.9535 17613.00 17804.00 132.71
9128 69.9601 17851.00 17815.50 133.61
9129 69.9666 17722.00 17823.10 133.12
9130 69.9732 17948.00 17825.70 133.97
9131 69.9798 18061.00 17822.90 134.39
9132 69.9863 17694.00 17814.90 133.02
9133 69.9929 17836.00 17802.70 133.55
9134 69.9995 17670.00 17787.30 132.93
9135 70.0060 17864.00 17770.10 133.66
9136 70.0126 17775.00 17752.20 133.32
9137 70.0192 17738.00 17734.50 133.18
9138 70.0257 17587.00 17717.70 132.62
9139 70.0323 17787.00 17702.20 133.37
9140 70.0389 17861.00 17688.40 133.65
9141 70.0454 17985.00 17676.40 134.11
9142 70.0520 17493.00 17666.30 132.26
9143 70.0586 17749.00 17657.90 133.23
9144 70.0652 17886.00 17651.20 133.74
9145 70.0717 17543.00 17646.00 132.45
9146 70.0783 17393.00 17642.20 131.88
9147 70.0848 17604.00 17639.50 132.68
9148 70.0914 17688.00 17637.90 133.00
9149 70.0980 17812.00 17637.20 133.46
9150 70.1046 17811.00 17636.80 133.46
9151 70.1111 17689.00 17637.50 133.00
9152 70.1177 17513.00 17638.80 132.34
9153 70.1243 17563.00 17640.50 132.52
9154 70.1308 17679.00 17642.50 132.96
9155 70.1374 17687.00 17645.00 132.99
9156 70.1440 17642.00 17647.70 132.82
9157 70.1505 17573.00 17650.70 132.56
9158 70.1571 17709.00 17653.90 133.07
9159 70.1637 17283.00 17657.40 131.46
9160 70.1702 17544.00 17662.10 132.45
9161 70.1768 17876.00 17665.90 133.70
9162 70.1834 17730.00 17669.90 133.15
9163 70.1899 17958.00 17674.10 134.01
9164 70.1965 17682.00 17678.40 132.97
9165 70.2031 17690.00 17683.00 133.00
9166 70.2096 17869.00 17687.80 133.68
9167 70.2162 17663.00 17692.80 132.90
9168 70.2228 17686.00 17698.10 132.99
9169 70.2293 17855.00 17703.70 133.62
9170 70.2359 17578.00 17709.70 132.58
9171 70.2425 17643.00 17716.00 132.83
9172 70.2490 17795.00 17722.80 133.40
9173 70.2556 17744.00 17730.20 133.21
9174 70.2622 17786.00 17738.20 133.36
9175 70.2688 17879.00 17747.00 133.71
9176 70.2753 17767.00 17756.80 133.29
9177 70.2819 17961.00 17767.50 134.02
9178 70.2885 17668.00 17779.30 132.92
9179 70.2950 17742.00 17792.40 133.20
9180 70.3016 17635.00 17806.60 132.80
9181 70.3082 17824.00 17821.60 133.51
9182 70.3147 17663.00 17837.20 132.90
9183 70.3213 17773.00 17852.70 133.32
9184 70.3279 17805.00 17867.30 133.43
9185 70.3344 17788.00 17879.90 133.37
9186 70.3410 18017.00 17889.40 134.23
9187 70.3476 18042.00 17895.00 134.32
9188 70.3541 17958.00 17896.00 134.01
9189 70.3607 17983.00 17892.20 134.10
9190 70.3673 17807.00 17884.00 133.44
9191 70.3738 17877.00 17871.90 133.71
9192 70.3804 17991.00 17856.70 134.13
9193 70.3870 17826.00 17839.50 133.51
9194 70.3935 17336.00 17821.10 131.67
9195 70.4001 17760.00 17802.30 133.27
9196 70.4067 17622.00 17783.70 132.75
9197 70.4133 17723.00 17765.80 133.13
9198 70.4198 17752.00 17748.90 133.24
9199 70.4264 17770.00 17733.40 133.30
9200 70.4330 17642.00 17719.20 132.82
9201 70.4395 17707.00 17706.50 133.07
9202 70.4461 17910.00 17695.40 133.83
9203 70.4527 17527.00 17685.60 132.39
9204 70.4592 17565.00 17677.20 132.53
9205 70.4658 17498.00 17670.10 132.28
9206 70.4724 17497.00 17664.20 132.28
9207 70.4789 17999.00 17659.20 134.16
9208 70.4855 17896.00 17655.30 133.78
9209 70.4921 17786.00 17652.10 133.36
9210 70.4986 17613.00 17649.70 132.71
9211 70.5052 17667.00 17647.90 132.92
9212 70.5118 17767.00 17646.70 133.29
9213 70.5183 17724.00 17645.90 133.13
9214 70.5249 17576.00 17645.50 132.57
9215 70.5315 17539.00 17645.50 132.43
9216 70.5380 17435.00 17645.80 132.04
9217 70.5446 17566.00 17646.30 132.54
9218 70.5512 17654.00 17647.00 132.87
9219 70.5577 17769.00 17647.60 133.30
9220 70.5643 17532.00 17648.70 132.41
9221 70.5709 17545.00 17650.00 132.46
9222 70.5774 17861.00 17651.40 133.65
9223 70.5840 17560.00 17652.90 132.51
9224 70.5906 17566.00 17654.60 132.54
9225 70.5972 17650.00 17656.50 132.85
9226 70.6037 17684.00 17658.50 132.98
9227 70.6103 17636.00 17660.60 132.80
9228 70.6168 17922.00 17663.00 133.87
9229 70.6234 17698.00 17665.60 133.03
9230 70.6300 17731.00 17668.40 133.16
9231 70.6365 17917.00 17671.50 133.85
9232 70.6431 17907.00 17674.80 133.82
9233 70.6497 17602.00 17678.50 132.67
9234 70.6563 17818.00 17682.50 133.48
9235 70.6628 17587.00 17686.80 132.62
9236 70.6694 17835.00 17691.50 133.55
9237 70.6760 17610.00 17696.70 132.70
9238 70.6825 17860.00 17702.20 133.64
9239 70.6891 17742.00 17708.20 133.20
9240 70.6957 17729.00 17714.60 133.15
9241 70.7022 17808.00 17721.50 133.45
9242 70.7088 17821.00 17728.90 133.49
9243 70.7154 17824.00 17736.80 133.51
9244 70.7219 17631.00 17745.20 132.78
9245 70.7285 17854.00 17754.20 133.62
9246 70.7351 17744.00 17763.70 133.21
9247 70.7416 17696.00 17773.80 133.03
9248 70.7482 17852.00 17784.50 133.61
9249 70.7548 18041.00 17795.80 134.32
9250 70.7613 17807.00 17807.90 133.44
9251 70.7679 17904.00 17820.80 133.81
9252 70.7745 17742.00 17834.50 133.20
9253 70.7810 18108.00 17849.10 134.57
9254 70.7876 17803.00 17864.70 133.43
9255 70.7942 18033.00 17881.60 134.29
9256 70.8007 17904.00 17899.70 133.81
9257 70.8073 18132.00 17919.40 134.65
9258 70.8139 18057.00 17940.90 134.38
9259 70.8204 18153.00 17964.60 134.73
9260 70.8270 18058.00 17990.80 134.38
9261 70.8336 18219.00 18020.10 134.98
9262 70.8402 17888.00 18052.60 133.75
9263 70.8467 18348.00 18088.50 135.46
9264 70.8533 18118.00 18128.00 134.60
9265 70.8599 18258.00 18170.50 135.12
9266 70.8664 18298.00 18214.80 135.27
9267 70.8730 18349.00 18261.40 135.46
9268 70.8795 18539.00 18302.60 136.16
9269 70.8861 18301.00 18337.70 135.28
9270 70.8927 18451.00 18363.20 135.83
9271 70.8993 18504.00 18376.60 136.03
9272 70.9058 18444.00 18376.60 135.81
9273 70.9124 18312.00 18363.40 135.32
9274 70.9190 18179.00 18338.30 134.83
9275 70.9255 18272.00 18304.20 135.17
9276 70.9321 18275.00 18263.70 135.18
9277 70.9387 18190.00 18220.00 134.87
9278 70.9452 18085.00 18175.50 134.48
9279 70.9518 18172.00 18132.10 134.80
9280 70.9584 18125.00 18091.40 134.63
9281 70.9649 18298.00 18054.80 135.27
9282 70.9715 17974.00 18022.60 134.07
9283 70.9781 18032.00 17995.40 134.28
9284 70.9846 17729.00 17973.40 133.15
9285 70.9912 17958.00 17956.70 134.01
9286 70.9978 17923.00 17945.20 133.88
9287 71.0043 17948.00 17938.70 133.97
9288 71.0109 17916.00 17937.20 133.85
9289 71.0175 17998.00 17940.60 134.16
9290 71.0240 18084.00 17948.80 134.48
9291 71.0306 18140.00 17961.70 134.68
9292 71.0372 18101.00 17979.10 134.54
9293 71.0437 18082.00 18000.40 134.47
9294 71.0503 17777.00 18024.40 133.33
9295 71.0569 17713.00 18049.60 133.09
9296 71.0635 18073.00 18073.40 134.44
9297 71.0700 18072.00 18093.10 134.43
9298 71.0766 18400.00 18105.60 135.65
9299 71.0832 17937.00 18108.90 133.93
9300 71.0897 18009.00 18101.90 134.20
9301 71.0963 18093.00 18085.00 134.51
9302 71.1029 17975.00 18059.80 134.07
9303 71.1094 18192.00 18028.70 134.88
9304 71.1160 17811.00 17993.90 133.46
9305 71.1226 17957.00 17957.60 134.00
9306 71.1291 17758.00 17921.50 133.26
9307 71.1357 18029.00 17887.00 134.27
9308 71.1423 17790.00 17855.00 133.38
9309 71.1488 17772.00 17826.00 133.31
9310 71.1554 17988.00 17800.20 134.12
9311 71.1620 17947.00 17777.90 133.97
9312 71.1685 18140.00 17758.70 134.68
9313 71.1751 17753.00 17742.60 133.24
9314 71.1817 17651.00 17729.20 132.86
9315 71.1882 17590.00 17718.20 132.63
9316 71.1948 17753.00 17709.30 133.24
9317 71.2014 17718.00 17702.20 133.11
9318 71.2079 17676.00 17696.60 132.95
9319 71.2145 17837.00 17692.30 133.55
9320 71.2211 17540.00 17688.90 132.44
9321 71.2277 17430.00 17686.40 132.02
9322 71.2342 17636.00 17684.50 132.80
9323 71.2408 17700.00 17683.10 133.04
9324 71.2474 17513.00 17682.10 132.34
9325 71.2539 17802.00 17681.50 133.42
9326 71.2605 17487.00 17681.10 132.24
9327 71.2671 17545.00 17680.80 132.46
9328 71.2736 17646.00 17680.70 132.84
9329 71.2802 17599.00 17680.70 132.66
9330 71.2868 17610.00 17680.70 132.70
9331 71.2933 17470.00 17680.70 132.17
9332 71.2999 17566.00 17680.80 132.54
9333 71.3065 17727.00 17680.90 133.14
9334 71.3130 17676.00 17681.10 132.95
9335 71.3196 17749.00 17681.20 133.23
9336 71.3262 17627.00 17681.40 132.77
9337 71.3327 17605.00 17681.70 132.68
9338 71.3393 17706.00 17682.00 133.06
9339 71.3459 17481.00 17682.30 132.22
9340 71.3524 17767.00 17682.70 133.29
9341 71.3590 17497.00 17683.20 132.28
9342 71.3656 17775.00 17683.80 133.32
9343 71.3721 17682.00 17684.40 132.97
9344 71.3787 17763.00 17685.20 133.28
9345 71.3853 17804.00 17686.00 133.43
9346 71.3919 17648.00 17686.90 132.85
9347 71.3984 17431.00 17688.00 132.03
9348 71.4050 17783.00 17689.20 133.35
9349 71.4115 17713.00 17690.50 133.09
9350 71.4181 17796.00 17691.90 133.40
9351 71.4247 17649.00 17693.40 132.85
9352 71.4313 17708.00 17695.00 133.07
9353 71.4378 17758.00 17696.80 133.26
9354 71.4444 17652.00 17698.70 132.86
9355 71.4510 17737.00 17700.70 133.18
9356 71.4575 17824.00 17702.90 133.51
9357 71.4641 17607.00 17705.30 132.69
9358 71.4707 17775.00 17707.80 133.32
9359 71.4772 17475.00 17710.50 132.19
9360 71.4838 17769.00 17713.50 133.30
9361 71.4904 17712.00 17716.60 133.09
9362 71.4969 17697.00 17720.10 133.03
9363 71.5035 17759.00 17723.80 133.26
9364 71.5101 17705.00 17728.00 133.06
9365 71.5166 17875.00 17732.60 133.70
9366 71.5232 17748.00 17737.70 133.22
9367 71.5298 17717.00 17743.40 133.10
9368 71.5363 17658.00 17749.70 132.88
9369 71.5429 17442.00 17756.70 132.07
9370 71.5495 17942.00 17764.30 133.95
9371 71.5561 17736.00 17772.30 133.18
9372 71.5626 17796.00 17780.30 133.40
9373 71.5692 17519.00 17788.10 132.36
9374 71.5757 17833.00 17794.90 133.54
9375 71.5823 17327.00 17800.20 131.63
9376 71.5889 17686.00 17803.40 132.99
9377 71.5954 17666.00 17804.30 132.91
9378 71.6020 17764.00 17802.60 133.28
9379 71.6086 17717.00 17798.50 133.10
9380 71.6152 17697.00 17792.50 133.03
9381 71.6217 17725.00 17784.90 133.13
9382 71.6283 17706.00 17776.20 133.06
9383 71.6349 17585.00 17766.90 132.61
9384 71.6414 17687.00 17757.40 132.99
9385 71.6480 17762.00 17748.20 133.27
9386 71.6546 17955.00 17739.30 134.00
9387 71.6611 17725.00 17730.90 133.13
9388 71.6677 17869.00 17723.30 133.68
9389 71.6743 17998.00 17716.40 134.16
9390 71.6808 17795.00 17710.20 133.40
9391 71.6874 17639.00 17704.80 132.81
9392 71.6940 17673.00 17700.20 132.94
9393 71.7005 17477.00 17696.20 132.20
9394 71.7071 17741.00 17694.80 133.20
9395 71.7137 17443.00 17691.90 132.07
9396 71.7202 17576.00 17689.60 132.57
9397 71.7268 17585.00 17687.80 132.61
9398 71.7334 17643.00 17686.30 132.83
9399 71.7399 17633.00 17685.10 132.79
9400 71.7465 17668.00 17684.20 132.92
9401 71.7531 17645.00 17683.60 132.83
9402 71.7596 17741.00 17683.20 133.20
9403 71.7662 17661.00 17682.90 132.90
9404 71.7728 17934.00 17682.80 133.92
9405 71.7793 17778.00 17682.80 133.33
9406 71.7859 17747.00 17682.90 133.22
9407 71.7925 17455.00 17683.10 132.12
9408 71.7990 17548.00 17683.30 132.47
9409 71.8056 17943.00 17683.60 133.95
9410 71.8122 17944.00 17683.90 133.96
9411 71.8188 17752.00 17684.20 133.24
9412 71.8253 17658.00 17684.50 132.88
9413 71.8319 17663.00 17684.90 132.90
9414 71.8385 17659.00 17685.30 132.89
9415 71.8450 17709.00 17685.60 133.07
9416 71.8516 17899.00 17686.00 133.79
9417 71.8581 17611.00 17686.40 132.71
9418 71.8647 17645.00 17686.80 132.83
9419 71.8713 17657.00 17687.20 132.88
9420 71.8779 17869.00 17687.60 133.68
9421 71.8844 17662.00 17687.90 132.90
9422 71.8910 17761.00 17688.30 133.27
9423 71.8976 17615.00 17688.70 132.72
9424 71.9041 17662.00 17689.20 132.90
9425 71.9107 17869.00 17689.60 133.68
9426 71.9173 17837.00 17690.00 133.55
9427 71.9238 17903.00 17690.40 133.80
9428 71.9304 17714.00 17690.80 133.09
9429 71.9370 17514.00 17691.30 132.34
9430 71.9435 18049.00 17691.80 134.35
9431 71.9501 17884.00 17692.20 133.73
9432 71.9567 17478.00 17692.70 132.20
9433 71.9632 17648.00 17693.20 132.85
9434 71.9698 17560.00 17693.70 132.51
9435 71.9764 17804.00 17694.30 133.43
9436 71.9829 17821.00 17694.80 133.49
9437 71.9895 17675.00 17695.40 132.95
9438 71.9961 17741.00 17696.00 133.20
9439 72.0027 17810.00 17696.60 133.45
9440 72.0092 17842.00 17697.20 133.57
9441 72.0158 17879.00 17697.90 133.71
9442 72.0223 17765.00 17698.60 133.29
9443 72.0289 17799.00 17699.30 133.41
9444 72.0355 17626.00 17700.00 132.76
9445 72.0421 17517.00 17700.80 132.35
9446 72.0486 17617.00 17701.60 132.73
9447 72.0552 17652.00 17702.50 132.86
9448 72.0618 17691.00 17703.30 133.01
9449 72.0683 17599.00 17704.30 132.66
9450 72.0749 17693.00 17705.20 133.01
9451 72.0815 17823.00 17706.20 133.50
9452 72.0880 17841.00 17707.30 133.57
9453 72.0946 17835.00 17708.40 133.55
9454 72.1012 17782.00 17709.50 133.35
9455 72.1077 17825.00 17710.70 133.51
9456 72.1143 17545.00 17711.90 132.46
9457 72.1209 17569.00 17713.20 132.55
9458 72.1274 17624.00 17714.50 132.76
9459 72.1340 17876.00 17715.90 133.70
9460 72.1406 17535.00 17717.40 132.42
9461 72.1471 17818.00 17718.90 133.48
9462 72.1537 17837.00 17720.40 133.55
9463 72.1603 17754.00 17722.00 133.24
9464 72.1668 17778.00 17723.70 133.33
9465 72.1734 17684.00 17725.40 132.98
9466 72.1800 17557.00 17727.20 132.50
9467 72.1865 17664.00 17729.10 132.91
9468 72.1931 17812.00 17731.10 133.46
9469 72.1997 17567.00 17733.10 132.54
9470 72.2063 17625.00 17735.20 132.76
9471 72.2128 17689.00 17737.40 133.00
9472 72.2194 17664.00 17739.80 132.91
9473 72.2260 17557.00 17742.20 132.50
9474 72.2325 17967.00 17744.80 134.04
9475 72.2391 17781.00 17747.60 133.35
9476 72.2457 18006.00 17750.50 134.19
9477 72.2522 17587.00 17753.70 132.62
9478 72.2588 17610.00 17757.10 132.70
9479 72.2654 17966.00 17760.80 134.04
9480 72.2719 17740.00 17764.80 133.19
9481 72.2785 17715.00 17769.00 133.10
9482 72.2851 17895.00 17773.60 133.77
9483 72.2916 17709.00 17778.20 133.07
9484 72.2982 17691.00 17783.00 133.01
9485 72.3048 17549.00 17787.60 132.47
9486 72.3113 17714.00 17794.50 133.09
9487 72.3179 17962.00 17798.30 134.02
9488 72.3245 17819.00 17801.50 133.49
9489 72.3310 17583.00 17803.90 132.60
9490 72.3376 18103.00 17805.40 134.55
9491 72.3442 18164.00 17806.40 134.77
9492 72.3508 17655.00 17806.80 132.87
9493 72.3573 17747.00 17806.90 133.22
9494 72.3639 17828.00 17807.00 133.52
9495 72.3705 17731.00 17807.10 133.16
9496 72.3770 17718.00 17807.50 133.11
9497 72.3836 17768.00 17808.40 133.30
9498 72.3902 17928.00 17809.80 133.90
9499 72.3967 17885.00 17811.90 133.74
9500 72.4033 17500.00 17814.80 132.29
9501 72.4099 17956.00 17818.50 134.00
9502 72.4164 17932.00 17823.10 133.91
9503 72.4230 17778.00 17828.80 133.33
9504 72.4296 17831.00 17835.40 133.53
9505 72.4361 17960.00 17843.20 134.01
9506 72.4427 17787.00 17852.20 133.37
9507 72.4493 18085.00 17862.30 134.48
9508 72.4558 17901.00 17873.70 133.79
9509 72.4624 18080.00 17886.40 134.46
9510 72.4690 18104.00 17900.50 134.55
9511 72.4755 17921.00 17916.00 133.87
9512 72.4821 18009.00 17932.90 134.20
9513 72.4887 17880.00 17951.20 133.72
9514 72.4952 18214.00 17971.10 134.96
9515 72.5018 18027.00 17992.40 134.26
9516 72.5084 18156.00 18015.30 134.74
9517 72.5149 18168.00 18039.70 134.79
9518 72.5215 17961.00 18065.70 134.02
9519 72.5281 18259.00 18093.30 135.13
9520 72.5347 18185.00 18122.70 134.85
9521 72.5412 18158.00 18153.80 134.75
9522 72.5478 18252.00 18186.80 135.10
9523 72.5543 18202.00 18221.80 134.91
9524 72.5609 18201.00 18259.10 134.91
9525 72.5675 18278.00 18298.60 135.20
9526 72.5741 18402.00 18340.90 135.65
9527 72.5806 18377.00 18386.00 135.56
9528 72.5872 18581.00 18434.50 136.31
9529 72.5938 18529.00 18486.90 136.12
9530 72.6003 18430.00 18543.80 135.76
9531 72.6069 18811.00 18606.20 137.15
9532 72.6135 18655.00 18675.00 136.58
9533 72.6200 18890.00 18751.80 137.44
9534 72.6266 19024.00 18837.60 137.93
9535 72.6332 19035.00 18933.60 137.97
9536 72.6397 19149.00 19040.00 138.38
9537 72.6463 19559.00 19156.50 139.85
9538 72.6529 19288.00 19280.40 138.88
9539 72.6594 19494.00 19406.70 139.62
9540 72.6660 19623.00 19527.30 140.08
9541 72.6726 19844.00 19632.70 140.87
9542 72.6791 19753.00 19711.70 140.54
9543 72.6857 19715.00 19754.40 140.41
9544 72.6923 19546.00 19754.60 139.81
9545 72.6988 19569.00 19711.30 139.89
9546 72.7054 19500.00 19628.20 139.64
9547 72.7120 19746.00 19513.10 140.52
9548 72.7185 19554.00 19375.20 139.84
9549 72.7251 19313.00 19224.00 138.97
9550 72.7317 19253.00 19067.60 138.76
9551 72.7382 18993.00 18913.00 137.82
9552 72.7448 18917.00 18764.80 137.54
9553 72.7514 18762.00 18626.80 136.97
9554 72.7579 18611.00 18501.30 136.42
9555 72.7645 18300.00 18388.80 135.28
9556 72.7711 18208.00 18290.40 134.94
9557 72.7777 18413.00 18205.00 135.70
9558 72.7842 18203.00 18132.30 134.92
9559 72.7908 18014.00 18071.10 134.22
9560 72.7974 17979.00 18020.40 134.09
9561 72.8039 17915.00 17978.90 133.85
9562 72.8105 18012.00 17945.40 134.21
9563 72.8170 18192.00 17918.80 134.88
9564 72.8236 17891.00 17897.90 133.76
9565 72.8302 17678.00 17881.90 132.96
9566 72.8368 17858.00 17869.90 133.63
9567 72.8433 17803.00 17861.10 133.43
9568 72.8499 17606.00 17854.90 132.69
9569 72.8565 17958.00 17850.80 134.01
9570 72.8630 18003.00 17848.30 134.18
9571 72.8696 17952.00 17847.00 133.99
9572 72.8762 17761.00 17846.60 133.27
9573 72.8827 17762.00 17846.80 133.27
9574 72.8893 18092.00 17847.40 134.51
9575 72.8959 17549.00 17848.30 132.47
9576 72.9024 17877.00 17849.30 133.71
9577 72.9090 17759.00 17850.30 133.26
9578 72.9156 18061.00 17851.30 134.39
9579 72.9221 17703.00 17852.20 133.05
9580 72.9287 18038.00 17853.00 134.31
9581 72.9353 17977.00 17853.60 134.08
9582 72.9418 17808.00 17854.20 133.45
9583 72.9484 18037.00 17854.70 134.30
9584 72.9550 17526.00 17855.20 132.39
9585 72.9616 17671.00 17855.60 132.93
9586 72.9681 17998.00 17856.10 134.16
9587 72.9747 17781.00 17856.60 133.35
9588 72.9812 17831.00 17857.20 133.53
9589 72.9878 17889.00 17857.90 133.75
9590 72.9944 17628.00 17858.80 132.77
9591 73.0010 17665.00 17859.90 132.91
9592 73.0075 17846.00 17861.30 133.59
9593 73.0141 17774.00 17862.90 133.32
9594 73.0207 17832.00 17864.90 133.54
9595 73.0272 17932.00 17867.30 133.91
9596 73.0338 18028.00 17870.00 134.27
9597 73.0404 18024.00 17873.20 134.25
9598 73.0469 17972.00 17876.90 134.06
9599 73.0535 17851.00 17881.10 133.61
9600 73.0601 17849.00 17885.90 133.60
9601 73.0666 17909.00 17891.30 133.82
9602 73.0732 18027.00 17897.30 134.26
9603 73.0798 17843.00 17903.90 133.58
9604 73.0863 17988.00 17911.20 134.12
9605 73.0929 17821.00 17919.20 133.49
9606 73.0995 17654.00 17927.90 132.87
9607 73.1060 17694.00 17937.30 133.02
9608 73.1126 17936.00 17947.50 133.93
9609 73.1192 17859.00 17958.40 133.64
9610 73.1257 17985.00 17970.10 134.11
9611 73.1323 17750.00 17982.60 133.23
9612 73.1389 18197.00 17996.00 134.90
9613 73.1454 17958.00 18010.30 134.01
9614 73.1520 17981.00 18025.50 134.09
9615 73.1586 18010.00 18041.90 134.20
9616 73.1652 17806.00 18059.30 133.44
9617 73.1717 18251.00 18078.10 135.10
9618 73.1783 18270.00 18098.20 135.17
9619 73.1849 17996.00 18119.90 134.15
9620 73.1914 18298.00 18143.50 135.27
9621 73.1980 17957.00 18169.10 134.00
9622 73.2046 18238.00 18197.30 135.05
9623 73.2111 18031.00 18228.80 134.28
9624 73.2177 18041.00 18263.90 134.32
9625 73.2243 17894.00 18303.10 133.77
9626 73.2308 18325.00 18347.10 135.37
9627 73.2374 18444.00 18395.70 135.81
9628 73.2440 18550.00 18448.20 136.20
9629 73.2505 18366.00 18503.00 135.52
9630 73.2571 18580.00 18557.00 136.31
9631 73.2637 18295.00 18606.10 135.26
9632 73.2702 18497.00 18645.30 136.00
9633 73.2768 18691.00 18670.20 136.71
9634 73.2834 18288.00 18677.40 135.23
9635 73.2899 18540.00 18666.20 136.16
9636 73.2965 18495.00 18638.30 136.00
9637 73.3031 18647.00 18596.60 136.55
9638 73.3096 18605.00 18545.50 136.40
9639 73.3162 18340.00 18489.40 135.43
9640 73.3228 18591.00 18432.10 136.35
9641 73.3294 18674.00 18376.40 136.65
9642 73.3359 18327.00 18324.50 135.38
9643 73.3425 18312.00 18278.00 135.32
9644 73.3491 18440.00 18237.80 135.79
9645 73.3556 18348.00 18204.50 135.46
9646 73.3622 18094.00 18178.00 134.51
9647 73.3688 18346.00 18158.20 135.45
9648 73.3753 18142.00 18144.90 134.69
9649 73.3819 18310.00 18137.60 135.31
9650 73.3885 18270.00 18135.80 135.17
9651 73.3950 17984.00 18139.00 134.10
9652 73.4016 18075.00 18146.80 134.44
9653 73.4082 18176.00 18158.70 134.82
9654 73.4147 18425.00 18174.30 135.74
9655 73.4213 18400.00 18193.20 135.65
9656 73.4279 18132.00 18215.20 134.65
9657 73.4344 18248.00 18240.00 135.09
9658 73.4410 18277.00 18267.30 135.19
9659 73.4476 18377.00 18297.00 135.56
9660 73.4541 18237.00 18328.90 135.04
9661 73.4607 18113.00 18362.70 134.59
9662 73.4673 18437.00 18398.70 135.78
9663 73.4738 18309.00 18436.60 135.31
9664 73.4804 18400.00 18476.50 135.65
9665 73.4870 18567.00 18518.30 136.26
9666 73.4936 18412.00 18562.00 135.69
9667 73.5001 18469.00 18607.80 135.90
9668 73.5067 18599.00 18655.80 136.38
9669 73.5132 18437.00 18705.80 135.78
9670 73.5198 18683.00 18758.70 136.69
9671 73.5264 18650.00 18814.60 136.57
9672 73.5329 18917.00 18873.70 137.54
9673 73.5395 18845.00 18936.70 137.28
9674 73.5461 18785.00 19004.20 137.06
9675 73.5527 18828.00 19077.00 137.21
9676 73.5592 18995.00 19156.00 137.82
9677 73.5658 19279.00 19242.30 138.85
9678 73.5724 19390.00 19337.40 139.25
9679 73.5789 19344.00 19442.50 139.08
9680 73.5855 19665.00 19558.70 140.23
9681 73.5921 19885.00 19686.80 141.01
9682 73.5986 19760.00 19827.10 140.57
9683 73.6052 20020.00 19978.30 141.49
9684 73.6118 19875.00 20137.80 140.98
9685 73.6183 20356.00 20300.90 142.67
9686 73.6249 20285.00 20460.30 142.43
9687 73.6315 20604.00 20607.40 143.54
9688 73.6380 20535.00 20731.90 143.30
9689 73.6446 20661.00 20825.00 143.74
9690 73.6512 20480.00 20876.20 143.11
9691 73.6577 20480.00 20882.50 143.11
9692 73.6643 20611.00 20843.40 143.57
9693 73.6709 20416.00 20762.80 142.88
9694 73.6774 20499.00 20647.50 143.18
9695 73.6840 20235.00 20506.50 142.25
9696 73.6906 20165.00 20348.50 142.00
9697 73.6971 20133.00 20182.10 141.89
9698 73.7037 20020.00 20014.90 141.49
9699 73.7103 19557.00 19853.10 139.85
9700 73.7168 19514.00 19700.80 139.69
9701 73.7234 19517.00 19561.50 139.70
9702 73.7300 19290.00 19437.50 138.89
9703 73.7366 19322.00 19330.30 139.00
9704 73.7431 19070.00 19239.70 138.09
9705 73.7497 19032.00 19165.30 137.96
9706 73.7563 19242.00 19105.40 138.72
9707 73.7628 18974.00 19057.70 137.75
9708 73.7694 18877.00 19019.30 137.39
9709 73.7760 18865.00 18986.50 137.35
9710 73.7825 19166.00 18955.90 138.44
9711 73.7891 19003.00 18924.20 137.85
9712 73.7957 18884.00 18888.80 137.42
9713 73.8022 18847.00 18848.40 137.28
9714 73.8088 18842.00 18802.30 137.27
9715 73.8154 18656.00 18751.10 136.59
9716 73.8219 18589.00 18695.90 136.34
9717 73.8285 18565.00 18638.50 136.25
9718 73.8351 18630.00 18580.10 136.49
9719 73.8416 18685.00 18522.40 136.69
9720 73.8482 18359.00 18466.40 135.49
9721 73.8548 18290.00 18413.20 135.24
9722 73.8613 18834.00 18363.30 137.24
9723 73.8679 18117.00 18317.00 134.60
9724 73.8745 18163.00 18274.80 134.77
9725 73.8810 18111.00 18236.50 134.58
9726 73.8876 18344.00 18202.20 135.44
9727 73.8942 18150.00 18171.60 134.72
9728 73.9007 17826.00 18144.60 133.51
9729 73.9073 18128.00 18120.90 134.64
9730 73.9139 17962.00 18100.90 134.02
9731 73.9204 18058.00 18083.00 134.38
9732 73.9270 17736.00 18067.60 133.18
9733 73.9336 17903.00 18054.40 133.80
9734 73.9402 17978.00 18043.10 134.08
9735 73.9467 18155.00 18033.50 134.74
9736 73.9533 17998.00 18025.50 134.16
9737 73.9598 18007.00 18018.80 134.19
9738 73.9664 17754.00 18013.10 133.24
9739 73.9730 18151.00 18008.50 134.73
9740 73.9796 18031.00 18004.70 134.28
9741 73.9861 17810.00 18001.70 133.45
9742 73.9927 18099.00 17999.20 134.53
9743 73.9993 17862.00 17997.30 133.65
9744 74.0058 18057.00 17995.90 134.38
9745 74.0124 17858.00 17994.80 133.63
9746 74.0190 17976.00 17994.00 134.07
9747 74.0255 17819.00 17993.60 133.49
9748 74.0321 17823.00 17993.30 133.50
9749 74.0387 17950.00 17993.30 133.98
9750 74.0452 17691.00 17993.50 133.01
9751 74.0518 17956.00 17993.80 134.00
9752 74.0584 17921.00 17994.30 133.87
9753 74.0649 17835.00 17994.90 133.55
9754 74.0715 17946.00 17995.70 133.96
9755 74.0781 17788.00 17996.70 133.37
9756 74.0846 17662.00 17997.80 132.90
9757 74.0912 18065.00 17999.00 134.41
9758 74.0978 17739.00 18000.50 133.19
9759 74.1043 17966.00 18002.20 134.04
9760 74.1109 18221.00 18004.00 134.99
9761 74.1175 17894.00 18006.20 133.77
9762 74.1240 18265.00 18008.60 135.15
9763 74.1306 18012.00 18011.30 134.21
9764 74.1372 17853.00 18014.30 133.62
9765 74.1438 18040.00 18017.80 134.31
9766 74.1503 18158.00 18021.60 134.75
9767 74.1569 18108.00 18025.90 134.57
9768 74.1635 18085.00 18030.70 134.48
9769 74.1700 17977.00 18036.10 134.08
9770 74.1766 18147.00 18042.20 134.71
9771 74.1832 18196.00 18048.90 134.89
9772 74.1897 18148.00 18056.50 134.71
9773 74.1963 18131.00 18064.90 134.65
9774 74.2029 18431.00 18074.30 135.76
9775 74.2094 18007.00 18084.70 134.19
9776 74.2160 18134.00 18096.20 134.66
9777 74.2226 18061.00 18108.90 134.39
9778 74.2291 18088.00 18123.10 134.49
9779 74.2357 18226.00 18138.60 135.00
9780 74.2423 18234.00 18155.70 135.03
9781 74.2488 18266.00 18174.40 135.15
9782 74.2554 18215.00 18194.80 134.96
9783 74.2620 18150.00 18217.10 134.72
9784 74.2685 18411.00 18241.30 135.69
9785 74.2751 18531.00 18267.40 136.13
9786 74.2817 18351.00 18295.50 135.47
9787 74.2883 18290.00 18325.70 135.24
9788 74.2948 18257.00 18358.00 135.12
9789 74.3014 18332.00 18392.50 135.40
9790 74.3080 18360.00 18429.00 135.50
9791 74.3145 18330.00 18467.70 135.39
9792 74.3211 18675.00 18508.60 136.66
9793 74.3277 18571.00 18551.70 136.27
9794 74.3342 18690.00 18596.90 136.71
9795 74.3408 18736.00 18644.30 136.88
9796 74.3474 18728.00 18694.10 136.85
9797 74.3539 18610.00 18746.30 136.42
9798 74.3605 18625.00 18800.90 136.47
9799 74.3671 18932.00 18858.00 137.59
9800 74.3736 19011.00 18918.10 137.88
9801 74.3802 19254.00 18981.30 138.76
9802 74.3868 18850.00 19047.90 137.29
9803 74.3933 19166.00 19118.50 138.44
9804 74.3999 19215.00 19193.70 138.62
9805 74.4065 19340.00 19274.30 139.07
9806 74.4130 19586.00 19361.30 139.95
9807 74.4196 19929.00 19456.10 141.17
9808 74.4262 19861.00 19560.20 140.93
9809 74.4327 19777.00 19675.30 140.63
9810 74.4393 20215.00 19803.60 142.18
9811 74.4459 20129.00 19946.40 141.88
9812 74.4525 20310.00 20105.00 142.51
9813 74.4590 20433.00 20279.10 142.94
9814 74.4656 20855.00 20468.00 144.41
9815 74.4722 20820.00 20667.30 144.29
9816 74.4787 21421.00 20870.00 146.36
9817 74.4853 21455.00 21065.30 146.48
9818 74.4918 21659.00 21241.00 147.17
9819 74.4984 21666.00 21382.20 147.19
9820 74.5050 21763.00 21475.40 147.52
9821 74.5116 21479.00 21510.70 146.56
9822 74.5181 21777.00 21483.70 147.57
9823 74.5247 21548.00 21396.20 146.79
9824 74.5313 21391.00 21255.40 146.26
9825 74.5378 21058.00 21072.20 145.11
9826 74.5444 20969.00 20859.10 144.81
9827 74.5510 20868.00 20628.80 144.46
9828 74.5575 20757.00 20391.60 144.07
9829 74.5641 20363.00 20156.40 142.70
9830 74.5707 20155.00 19930.20 141.97
9831 74.5772 19884.00 19718.40 141.01
9832 74.5838 19518.00 19523.50 139.71
9833 74.5904 19500.00 19348.00 139.64
9834 74.5969 19385.00 19192.90 139.23
9835 74.6035 19225.00 19058.50 138.65
9836 74.6101 19234.00 18944.80 138.69
9837 74.6166 18932.00 18850.10 137.59
9838 74.6232 19044.00 18774.10 138.00
9839 74.6298 18974.00 18715.30 137.75
9840 74.6363 18879.00 18672.50 137.40
9841 74.6429 19063.00 18644.10 138.07
9842 74.6495 18875.00 18629.10 137.39
9843 74.6560 18653.00 18626.10 136.58
9844 74.6626 18831.00 18633.90 137.23
9845 74.6692 18769.00 18651.40 137.00
9846 74.6757 18821.00 18677.80 137.19
9847 74.6823 18871.00 18712.10 137.37
9848 74.6889 18875.00 18753.50 137.39
9849 74.6954 18966.00 18801.70 137.72
9850 74.7020 18810.00 18855.40 137.15
9851 74.7086 18730.00 18914.70 136.86
9852 74.7152 19066.00 18979.00 138.08
9853 74.7217 18839.00 19048.10 137.26
9854 74.7283 18864.00 19121.70 137.35
9855 74.7349 19134.00 19200.20 138.33
9856 74.7414 19094.00 19283.50 138.18
9857 74.7480 19167.00 19371.90 138.45
9858 74.7545 19327.00 19465.70 139.02
9859 74.7611 19667.00 19565.80 140.24
9860 74.7677 19670.00 19673.10 140.25
9861 74.7743 19787.00 19788.70 140.67
9862 74.7808 19928.00 19914.80 141.17
9863 74.7874 20007.00 20053.00 141.45
9864 74.7940 20255.00 20206.80 142.32
9865 74.8005 20221.00 20378.50 142.20
9866 74.8071 20852.00 20571.60 144.40
9867 74.8137 20772.00 20788.10 144.12
9868 74.8202 21179.00 21028.90 145.53
9869 74.8268 21374.00 21292.30 146.20
9870 74.8334 21567.00 21571.50 146.86
9871 74.8399 21819.00 21854.40 147.71
9872 74.8465 22102.00 22122.10 148.67
9873 74.8531 22133.00 22352.70 148.77
9874 74.8596 22346.00 22520.90 149.49
9875 74.8662 22374.00 22605.40 149.58
9876 74.8728 22162.00 22593.70 148.87
9877 74.8793 22328.00 22484.50 149.43
9878 74.8859 22155.00 22286.70 148.85
9879 74.8925 21986.00 22018.20 148.28
9880 74.8991 21708.00 21700.20 147.34
9881 74.9056 21190.00 21353.20 145.57
9882 74.9122 20794.00 20995.20 144.20
9883 74.9187 20686.00 20641.60 143.83
9884 74.9253 20261.00 20302.60 142.34
9885 74.9319 20001.00 19986.10 141.43
9886 74.9385 19599.00 19697.10 140.00
9887 74.9450 19486.00 19437.80 139.59
9888 74.9516 19042.00 19208.40 137.99
9889 74.9582 18941.00 19008.60 137.63
9890 74.9647 19003.00 18837.70 137.85
9891 74.9713 18659.00 18692.10 136.60
9892 74.9779 18639.00 18570.20 136.52
9893 74.9844 18715.00 18469.30 136.80
9894 74.9910 18166.00 18386.60 134.78
9895 74.9976 18292.00 18319.80 135.25
9896 75.0041 18264.00 18266.20 135.14
9897 75.0107 18182.00 18223.90 134.84
9898 75.0173 18152.00 18191.10 134.73
9899 75.0238 18182.00 18166.00 134.84
9900 75.0304 18172.00 18147.00 134.80
9901 75.0370 18287.00 18133.10 135.23
9902 75.0435 18001.00 18123.10 134.17
9903 75.0501 17796.00 18116.00 133.40
9904 75.0567 18113.00 18111.10 134.59
9905 75.0632 17898.00 18107.80 133.78
9906 75.0698 18007.00 18105.50 134.19
9907 75.0764 17884.00 18103.90 133.73
9908 75.0829 18060.00 18102.50 134.39
9909 75.0895 18019.00 18101.20 134.24
9910 75.0961 18248.00 18099.70 135.09
9911 75.1027 17883.00 18098.10 133.73
9912 75.1092 18058.00 18096.10 134.38
9913 75.1158 17991.00 18093.70 134.13
9914 75.1224 17932.00 18091.00 133.91
9915 75.1289 17884.00 18093.40 133.73
9916 75.1355 17924.00 18090.10 133.88
9917 75.1421 17952.00 18086.50 133.99
9918 75.1486 17997.00 18082.60 134.15
9919 75.1552 18085.00 18078.60 134.48
9920 75.1618 17769.00 18074.50 133.30
9921 75.1683 18075.00 18070.40 134.44
9922 75.1749 18110.00 18066.20 134.57
9923 75.1815 18121.00 18062.00 134.61
9924 75.1880 17972.00 18057.90 134.06
9925 75.1946 17998.00 18053.90 134.16
9926 75.2012 17984.00 18050.00 134.10
9927 75.2077 17993.00 18045.30 134.14
9928 75.2143 17756.00 18041.70 133.25
9929 75.2209 17824.00 18038.40 133.51
9930 75.2274 17954.00 18035.30 133.99
9931 75.2340 17994.00 18032.30 134.14
9932 75.2406 18116.00 18029.70 134.60
9933 75.2471 17808.00 18027.20 133.45
9934 75.2537 18061.00 18025.10 134.39
9935 75.2603 18084.00 18023.20 134.48
9936 75.2669 18081.00 18021.60 134.47
9937 75.2734 17996.00 18020.20 134.15
9938 75.2800 18055.00 18019.20 134.37
9939 75.2866 17922.00 18018.50 133.87
9940 75.2931 18056.00 18018.10 134.37
9941 75.2997 17958.00 18018.00 134.01
9942 75.3063 18057.00 18018.30 134.38
9943 75.3128 18158.00 18018.90 134.75
9944 75.3194 18080.00 18020.00 134.46
9945 75.3260 17927.00 18021.40 133.89
9946 75.3325 17912.00 18023.20 133.84
9947 75.3391 17773.00 18025.50 133.32
9948 75.3457 18088.00 18028.10 134.49
9949 75.3522 17904.00 18031.30 133.81
9950 75.3588 17951.00 18034.80 133.98
9951 75.3654 18007.00 18038.80 134.19
9952 75.3719 18059.00 18043.30 134.38
9953 75.3785 18174.00 18048.30 134.81
9954 75.3851 18002.00 18053.70 134.17
9955 75.3916 18072.00 18059.50 134.43
9956 75.3982 18156.00 18065.90 134.74
9957 75.4048 17998.00 18072.60 134.16
9958 75.4113 17974.00 18079.80 134.07
9959 75.4179 18106.00 18087.50 134.56
9960 75.4245 18056.00 18095.60 134.37
9961 75.4311 18052.00 18104.20 134.36
9962 75.4376 18184.00 18113.30 134.85
9963 75.4442 18169.00 18122.80 134.79
9964 75.4507 17995.00 18132.80 134.15
9965 75.4573 18026.00 18143.40 134.26
9966 75.4639 18354.00 18154.70 135.48
9967 75.4704 18112.00 18166.50 134.58
9968 75.4770 18098.00 18179.20 134.53
9969 75.4836 18119.00 18192.70 134.61
9970 75.4902 18256.00 18207.40 135.12
9971 75.4967 18122.00 18223.30 134.62
9972 75.5033 18103.00 18240.70 134.55
9973 75.5099 18085.00 18260.10 134.48
9974 75.5164 17910.00 18281.60 133.83
9975 75.5230 18269.00 18305.70 135.16
9976 75.5296 18055.00 18332.60 134.37
9977 75.5361 18014.00 18362.60 134.22
9978 75.5427 18213.00 18395.60 134.96
9979 75.5493 18164.00 18431.40 134.77
9980 75.5558 18496.00 18469.10 136.00
9981 75.5624 18237.00 18507.20 135.04
9982 75.5690 18805.00 18543.80 137.13
9983 75.5755 18512.00 18576.30 136.06
9984 75.5821 18545.00 18601.90 136.18
9985 75.5887 18411.00 18618.00 135.69
9986 75.5952 18408.00 18622.90 135.68
9987 75.6018 18566.00 18615.80 136.26
9988 75.6084 18504.00 18597.10 136.03
9989 75.6149 18337.00 18568.20 135.41
9990 75.6215 18337.00 18531.40 135.41
9991 75.6281 18300.00 18488.80 135.28
9992 75.6346 18294.00 18442.80 135.26
9993 75.6412 18242.00 18395.50 135.06
9994 75.6478 18208.00 18348.60 134.94
9995 75.6543 18246.00 18303.20 135.08
9996 75.6609 18089.00 18260.20 134.49
9997 75.6675 18136.00 18220.30 134.67
9998 75.6741 18262.00 18184.00 135.14
9999 75.6806 18269.00 18151.20 135.16
10000 75.6872 18193.00 18121.60 134.88
10001 75.6938 18220.00 18096.00 134.98
10002 75.7003 18154.00 18073.70 134.74
10003 75.7069 17873.00 18054.50 133.69
10004 75.7135 18085.00 18038.30 134.48
10005 75.7200 18090.00 18024.50 134.50
10006 75.7266 17837.00 18013.10 133.55
10007 75.7332 18096.00 18003.70 134.52
10008 75.7397 18118.00 17996.10 134.60
10009 75.7463 18010.00 17990.00 134.20
10010 75.7529 17798.00 17985.30 133.41
10011 75.7594 17992.00 17981.60 134.13
10012 75.7660 18041.00 17978.90 134.32
10013 75.7726 17956.00 17977.00 134.00
10014 75.7791 17827.00 17975.70 133.52
10015 75.7857 18168.00 17975.00 134.79
10016 75.7923 17929.00 17974.60 133.90
10017 75.7988 17738.00 17974.60 133.18
10018 75.8054 18074.00 17974.80 134.44
10019 75.8120 17857.00 17975.20 133.63
10020 75.8185 17781.00 17975.80 133.35
10021 75.8251 18001.00 17976.40 134.17
10022 75.8317 17953.00 17977.10 133.99
10023 75.8382 17781.00 17977.80 133.35
10024 75.8448 18158.00 17978.60 134.75
10025 75.8514 17973.00 17979.30 134.06
10026 75.8580 17677.00 17980.00 132.96
10027 75.8645 17685.00 17980.70 132.99
10028 75.8711 18000.00 17981.40 134.16
10029 75.8777 17847.00 17982.10 133.59
10030 75.8842 17840.00 17982.80 133.57
10031 75.8908 18100.00 17983.50 134.54
10032 75.8973 18041.00 17984.20 134.32
10033 75.9039 17982.00 17984.90 134.10
10034 75.9105 18106.00 17985.70 134.56
10035 75.9171 18050.00 17987.70 134.35
10036 75.9236 17967.00 17988.50 134.04
10037 75.9302 18044.00 17989.40 134.33
10038 75.9368 18136.00 17990.40 134.67
10039 75.9433 17968.00 17991.40 134.04
10040 75.9499 17920.00 17992.60 133.87
10041 75.9565 17786.00 17993.80 133.36
10042 75.9630 17867.00 17995.20 133.67
10043 75.9696 17965.00 17996.70 134.03
10044 75.9762 17889.00 17998.30 133.75
10045 75.9827 18204.00 18000.10 134.92
10046 75.9893 17874.00 18002.00 133.69
10047 75.9959 18018.00 18009.00 134.23
10048 76.0024 18060.00 18011.40 134.39
10049 76.0090 18057.00 18014.00 134.38
10050 76.0156 18143.00 18016.80 134.70
10051 76.0221 18233.00 18020.00 135.03
10052 76.0287 18123.00 18023.50 134.62
10053 76.0353 17883.00 18027.40 133.73
10054 76.0418 17991.00 18031.70 134.13
10055 76.0484 18013.00 18036.40 134.21
10056 76.0550 18126.00 18041.60 134.63
10057 76.0615 18279.00 18047.40 135.20
10058 76.0681 18162.00 18053.80 134.77
10059 76.0747 18045.00 18060.80 134.33
10060 76.0813 18267.00 18068.60 135.15
10061 76.0878 18062.00 18077.10 134.40
10062 76.0944 18267.00 18086.50 135.15
10063 76.1010 17841.00 18096.70 133.57
10064 76.1075 18078.00 18107.90 134.45
10065 76.1141 18175.00 18120.10 134.82
10066 76.1207 18130.00 18133.30 134.65
10067 76.1272 17974.00 18147.60 134.07
10068 76.1338 18077.00 18163.10 134.45
10069 76.1404 18310.00 18179.60 135.31
10070 76.1469 18290.00 18197.30 135.24
10071 76.1535 18479.00 18216.20 135.94
10072 76.1601 17934.00 18236.20 133.92
10073 76.1666 18123.00 18257.40 134.62
10074 76.1732 18168.00 18279.80 134.79
10075 76.1798 18310.00 18303.30 135.31
10076 76.1863 18248.00 18328.10 135.09
10077 76.1929 18226.00 18353.90 135.00
[truncated: 263,313 more chars]
